# Supplementary material for: Analysis of the quinoa genome reveals conservation and divergence of the flowering pathways
Source: Funct Integr Genomics. 2019 Sep 12;20(2):245–58. doi: 10.1007/s10142-019-00711-1 (PMC7018680; doi:10.1007/s10142-019-00711-1)
Supplement: Supplementary file 1 — (XLSX 75 kb) [file 10142_2019_711_MOESM1_ESM.xlsx]

## Sheet: Addtional File 1
Table 1 Orthologous genes and expression values.
Gene	Pathway	Blast	Orthofinder	Synteny	Apical	Lateral	Seedling	Flower	Leaf	Stem
AUR62000125	photoperiod	.	.	AT5G12840	21.5408	23.8716	3.74404	10.992	24.8302	11.7935
AUR62000170	gibberellin	AT1G74670	.	.	657.358	509.947	838.921	2900.19	322.224	495.344
AUR62000244	gibberellin	.	AT5G06100	.	11.9866	7.1116	0.862934	5.74516	2.43078	4.09335
AUR62000267	photoperiod	AT5G16260	AT5G16260	AT5G16260	12.2177	13.9059	4.86436	10.0711	4.76916	10.9644
AUR62000271	integrators	AT1G65480	.	AT1G65480	2.30274	5.63772	0.879545	2.60764	21.6955	1.61977
AUR62000472	vernalization	.	AT4G16845	.	9.83866	12.9641	3.93272	8.7549	6.22763	6.23295
AUR62000483	photoperiod	.	AT1G09530	AT1G09530,AT3G62090	7.2563	7.33172	5.64581	13.9033	6.37706	9.34903
AUR62000527	flower development	.	AT4G33280	.	8.51624	10.425	0.271069	3.3838	0.247644	1.08917
AUR62000644	gibberellin	AT3G04240	.	AT3G04240	17.0529	14.8649	4.8851	15.8552	13.1828	10.6195
AUR62000706	flower development	AT2G01290	AT2G01290	.	26.3758	28.2515	81.8542	24.5625	28.1865	73.1578
AUR62000757	flower development	AT3G16640	AT3G16640	AT3G16640	582.525	767.236	394.833	567.38	641.885	633.988
AUR62000893	other	AT1G08970	.	AT1G08970,AT1G54830	82.7461	125.525	17.5162	72.9653	56.0087	70.8909
AUR62000900	gibberellin	AT5G27320	AT5G27320	AT5G27320	59.5107	42.2269	8.09464	22.9652	29.3564	24.4756
AUR62000939	flower development	AT3G05040	AT3G05040	AT3G05040	7.62883	4.94243	2.64009	6.44487	2.30474	5.65759
AUR62000975	photoperiod	AT3G04910	AT3G04910	AT3G04910	10.9048	12.2754	8.10962	15.9598	12.7008	26.8769
AUR62001059	other	AT3G04610	AT3G04610	AT3G04610	40.9077	34.3831	26.137	28.0319	15.8068	33.6096
AUR62001265	vernalization	AT3G48430	AT3G48430	AT3G48430	9.37422	6.92673	2.97537	5.79166	4.23862	3.107
AUR62001398	gibberellin	.	AT2G39540	.	100.359	71.1311	35.794	161.142	23.6559	1658.03
AUR62001399	gibberellin	.	AT2G39540	.	115.273	87.8678	82.9519	39.6883	108.262	1300.31
AUR62001502	flower development	.	AT1G72830	AT1G72830	8.68704	7.97555	1.49313	9.86314	7.72987	6.49941
AUR62001834	vernalization	.	.	AT5G59820	3.9237	2.35255	2.56916	1.20268	0.586786	1.93557
AUR62001872	flower development	AT5G37055	AT5G37055	.	13.244	17.1032	7.58794	5.82903	5.86572	12.5082
AUR62001901	photoperiod	AT4G36920	AT4G36920	AT4G36920,AT5G67180	25.8809	23.5995	16.0637	59.1661	18.7072	13.1217
AUR62001915	flower development	AT5G67100	AT5G67100	AT5G67100	12.0186	10.0715	3.88196	6.66315	0.928842	7.30377
AUR62002058	flower development	.	.	AT3G03090	18.9712	18.7942	4.52425	36.3658	7.15763	14.4838
AUR62002133	photoperiod	AT1G04400	AT1G04400	AT1G04400	14.1158	19.2889	8.93379	24.7697	14.5193	12.0914
AUR62002152	vernalization	.	.	AT1G04440	24.9967	24.6152	15.0167	34.0776	15.0739	30.293
AUR62002245	other	.	AT5G51230	.	10.163	11.8983	2.57425	3.82558	2.35179	11.9853
AUR62002298	photoperiod	AT1G25540	AT1G25540	.	6.3749	4.10455	2.49027	5.02565	3.79177	3.44651
AUR62002328	photoperiod	.	.	AT1G06040	75.6295	162.054	37.354	44.6609	229.478	55.033
AUR62002349	other	.	AT2G43410	AT2G43410	6.44865	3.7516	3.07277	5.93636	4.94607	2.69468
AUR62002404	photoperiod	.	AT3G19040	.	14.0999	22.5438	5.52977	14.3161	8.12697	10.8518
AUR62002747	photoperiod	AT5G46210	AT5G46210	.	26.9791	23.9202	13.9888	26.0007	17.8636	22.7211
AUR62002752	gibberellin	AT1G30040	AT1G30040	.	17.6	33.9275	1.64152	48.3011	2.99932	0.15704
AUR62002957	flower development	AT3G54720	AT3G54720	.	6.23985	5.8699	1.72587	7.46358	1.35148	5.28352
AUR62003042	photoperiod	AT2G04030	AT2G04030	AT2G04030	46.3869	41.0718	91.2964	24.6892	22.7473	43.8733
AUR62003073	flower development	AT1G69120	AT1G69120	.	126.784	147.98	0	395.892	1.91243	0
AUR62003074	flower development	.	.	AT1G26310,AT1G69120,AT2G03710,AT5G60910	88.8184	162.422	0	222.029	0.442757	3.2455
AUR62003274	flower development	.	.	AT4G39400	0	0	0	0.18249	0	0.0978989
AUR62003298	photoperiod	AT5G64813	.	AT5G64813	9.74094	6.71213	3.99826	9.15037	2.13077	8.36729
AUR62003535	vernalization	AT1G30970	AT1G30970	.	27.9045	20.139	12.6884	25.1315	13.9103	13.9353
AUR62003557	photoperiod	AT1G09570	AT1G09570	.	6.02537	9.03164	13.5345	10.6708	3.50423	10.4949
AUR62003581	photoperiod	AT5G63980	AT5G63980	.	25.1949	23.9182	15.4661	22.7389	18.0544	35.2146
AUR62003647	flower development	AT4G39400	AT4G39400	AT4G39400	14.1182	14.6836	4.25725	11.9131	4.27828	11.4039
AUR62003658	flower development	AT2G22540	AT2G22540	AT2G22540	26.4174	31.4144	8.82897	34.7961	26.0416	22.2987
AUR62003675	other	.	AT5G65540	AT5G65540	9.52141	15.4613	2.33791	7.37722	9.49278	4.95786
AUR62003893	flower development	AT5G67100	AT5G67100	AT5G67100	16.2616	11.3142	2.59077	7.02798	1.31999	6.90654
AUR62003911	photoperiod	.	AT4G36920	AT4G36920,AT5G67180	31.1111	50.9118	8.99405	59.3013	12.8481	6.2421
AUR62003957	gibberellin	AT2G39540	AT2G39540	AT2G14900	2.18081	0	0	14.5574	0	1.11564
AUR62003958	gibberellin	AT2G39540	AT2G39540	.	53.0663	86.9525	4.16486	7.79861	14.4588	1.11564
AUR62003991	other	.	.	AT4G37580	24.787	51.8007	2.22995	19.9254	3.00225	1.25755
AUR62004133	other	AT2G44950	AT2G44950	AT2G44950	13.1045	12.0313	4.90909	12.3013	8.04637	7.10678
AUR62004227	vernalization	.	.	AT3G60870	2.74159	2.61511	0	0	0	0.191252
AUR62004269	gibberellin	AT4G25420	AT4G25420	.	4.96697	3.12697	0	0.710478	0.779945	3.04915
AUR62004271	flower development	AT2G45640	AT2G45640	AT2G45640	19.3524	12.658	3.16789	7.19007	6.05136	8.1001
AUR62004272	other	.	AT2G45650	AT2G45650	24.7542	7.73679	0.301756	10.9239	0	0.202078
AUR62004274	integrators	AT2G45660	AT2G45660	.	14.5864	15.1248	33.0348	2.70011	71.3183	66.8944
AUR62004353	other	AT4G23340	AT4G23340	AT4G23340	0.290371	0	0.332726	0.311512	0.151987	0
AUR62004357	flower development	.	AT4G00450	AT4G00450	8.8349	5.74744	3.88072	11.4159	4.53189	4.2259
AUR62004379	photoperiod	AT2G46020	AT2G46020	AT2G46020	20.0205	17.2164	8.13801	20.8869	8.39613	8.40962
AUR62004454	photoperiod	.	AT2G46340	AT2G46340,AT4G11110	3.73795	3.85445	2.99085	3.94096	3.44079	1.82981
AUR62004519	photoperiod	AT5G41360	.	.	6.60925	10.6061	2.45019	4.17084	2.23845	5.81748
AUR62004561	photoperiod	.	.	AT2G46790	74.3	83.3362	37.2216	48.6895	129.794	55.6805
AUR62004570	photoperiod	.	AT1G01060	AT1G01060,AT2G46830	95.2629	103.309	53.6802	44.9782	240.521	102.983
AUR62004575	flower development	AT1G01040	AT1G01040	AT1G01040	5.24969	4.33317	2.84731	7.03361	2.12497	3.89411
AUR62004597	gibberellin	AT5G05690	AT5G05690	.	6.05014	6.22836	34.6632	27.4321	45.5298	5.51858
AUR62004893	other	AT3G04610	AT3G04610	AT3G04610	45.2789	41.2705	29.4793	36.636	21.9045	34.2186
AUR62004940	photoperiod	AT1G12910	AT1G12910	.	2.76771	1.65945	0.22653	4.10035	0.413908	2.12382
AUR62004991	photoperiod	.	.	AT3G04910	12.6707	14.6701	9.76271	15.7285	10.215	32.2422
AUR62005028	flower development	AT3G05040	AT3G05040	AT3G05040	7.94715	6.67087	3.41489	6.46535	3.11978	5.10732
AUR62005045	vernalization	.	.	AT5G27230	0.140982	0	0.161546	0.302492	0	0.32455
AUR62005080	photoperiod	AT1G54830	AT1G54830	AT1G08970	79.5559	82.01	18.8718	56.4994	42.9562	55.4785
AUR62005211	flower development	AT3G16640	AT3G16640	AT3G16640	733.746	884.245	545.149	851.756	951.41	1015.14
AUR62005212	photoperiod	.	.	AT2G47700	33.6333	23.2622	21.5069	48.4696	30.5934	37.8915
AUR62005257	flower development	AT2G01290	AT2G01290	.	26.9253	30.5577	84.6876	29.8681	43.1426	52.4965
AUR62005372	flower development	.	AT1G10570	AT1G10570,AT1G60220	7.61801	10.0156	2.10343	7.41774	4.61197	5.28229
AUR62005522	flower development	.	AT3G26120	AT3G26120	7.52593	3.73295	0.470384	0.19573	0	0.210003
AUR62005643	integrators	AT5G10140	.	.	0	0	1.90393	2.37672	1.7394	0
AUR62005644	flower development	AT1G24260	AT1G24260	.	193.296	201.654	0	199.842	0.869701	0.425005
AUR62005739	flower development	.	.	AT1G14400	159.054	200.143	72.3019	138.711	106.843	155.966
AUR62005763	photoperiod	AT1G26830	AT1G26830	AT1G26830	19.915	18.2675	9.61592	19.7524	9.17829	12.3505
AUR62005769	photoperiod	.	AT2G02950	AT2G02950	2.35857	4.36719	0	2.5799	3.77619	2.12925
AUR62005809	photoperiod	.	.	AT1G69570	11.5491	13.4071	0.422352	2.19679	13.7621	6.59955
AUR62005821	flower development	AT1G69490	AT1G69490	AT1G69490	6.48651	30.0403	3.07559	17.5969	9.60016	0.171637
AUR62005995	photoperiod	.	AT5G24470	.	6.36509	19.6335	24.6926	58.7964	32.9951	9.35666
AUR62006142	vernalization	AT5G59710	AT5G59710	.	10.9049	8.89939	6.04946	9.16103	7.33871	8.03592
AUR62006225	gibberellin	AT3G11540	AT3G11540	AT3G11540	9.05358	7.08438	3.6339	8.23112	4.39079	5.10256
AUR62006590	gibberellin	.	AT5G06100	.	10.4964	3.2322	0.5883	1.67277	0.537461	1.18191
AUR62006615	photoperiod	.	.	AT5G16260	20.1333	14.2364	4.68089	13.4603	8.09458	10.8594
AUR62006619	integrators	AT1G65480	AT1G65480	AT1G65480	4.8985	2.68162	20.0117	2.74181	123.071	7.0275
AUR62006814	vernalization	.	AT4G16845	.	15.5982	20.4582	7.95929	13.6834	9.69529	11.4084
AUR62006825	photoperiod	.	AT1G09530	AT1G09530	6.17296	9.22151	5.87451	13.1699	9.967	8.75116
AUR62006874	flower development	.	AT4G33280	.	11.1184	10.9214	0.271069	7.78275	2.47644	4.90125
AUR62006999	gibberellin	AT3G04240	AT3G04240	AT3G04240	18.1348	16.0764	4.11485	18.5347	11.779	10.5172
AUR62007118	vernalization	AT2G39810	AT2G39810	.	7.3688	6.90923	3.11397	6.05512	3.72022	4.69203
AUR62007123	photoperiod	.	.	AT4G16780	28.8542	40.3672	4.22724	47.5867	11.0341	32.555
AUR62007193	photoperiod	AT5G47080	AT5G47080	AT2G44680,AT4G17640,AT5G47080	79.7878	74.4157	38.0291	99.0093	55.4455	53.5507
AUR62007211	other	AT5G47010	AT5G47010	AT5G47010	27.345	20.4942	11.7111	26.672	12.1732	15.7898
AUR62007234	other	.	AT1G09700	.	5.92585	5.79379	2.08337	3.03416	2.60826	3.20374
AUR62007328	vernalization	AT2G23380	AT2G23380	.	9.94449	8.3749	5.02282	5.80217	1.98618	5.92404
AUR62007348	vernalization	AT5G46910	AT5G46910	.	12.5108	17.1486	6.21492	5.12041	3.55811	2.99662
AUR62007465	photoperiod	AT1G62750	AT1G62750	AT1G62750	22.107	24.2712	191.413	12.7221	145.675	16.7393
AUR62007542	photoperiod	.	.	AT4G36920	32.2611	19.9538	10.3118	3.40027	2.48849	21.4984
AUR62007685	gibberellin	.	.	AT1G44090	1.67152	1.31539	0	1.79321	0	0.320663
AUR62007714	flower development	.	AT1G77300	AT1G77300	8.75584	6.72418	5.12324	7.06163	5.10955	4.31722
AUR62007716	flower development	AT5G20240	AT5G20240	.	327.234	210.185	0	0.517213	0	0.277465
AUR62007762	flower development	AT3G54720	AT3G54720	.	9.30478	10.6506	4.36174	16.5614	0.996202	9.00625
AUR62007851	photoperiod	AT2G04030	AT2G04030	AT2G04030	38.7502	26.2006	93.603	14.3199	19.924	24.7696
AUR62007887	flower development	AT1G69120	AT1G69120	.	190.877	212.434	0	428.683	2.31003	3.80993
AUR62007888	flower development	AT3G02310	.	AT1G26310,AT1G69120,AT2G03710	32.3471	50.9105	0.343199	96.1806	5.64372	14.2495
AUR62008114	gibberellin	AT5G49020	AT5G49020	.	26.48	20.6212	13.986	16.4973	9.42061	16.3509
AUR62008281	other	.	.	AT5G62560	11.8894	11.3903	14.3641	9.52008	20.4283	19.1394
AUR62008295	photoperiod	AT1G59940	.	.	3.59584	2.09608	2.06017	3.57188	0.627379	1.07306
AUR62008383	photoperiod	.	.	AT3G47710	3.96511	1.66416	0.908696	24.9556	1.66034	3.04265
AUR62008414	flower development	AT1G74660	AT1G74660	AT1G74660	7.66878	14.4837	13.1811	22.4874	1.6056	3.53081
AUR62008415	gibberellin	AT1G74670	AT1G74670	AT1G74670	22.2375	1.70728	2.17522	0.38791	0	0
AUR62008416	gibberellin	AT1G74670	AT1G74670	.	2.81963	0	0	0	0	0
AUR62008425	photoperiod	.	AT3G47500	AT1G69570,AT3G47500,AT5G62430	21.4726	29.4626	22.2389	12.1824	57.4929	41.4305
AUR62008438	flower development	.	.	AT1G69490	5.02085	5.39066	0.802774	5.51166	2.81137	0.268799
AUR62008441	flower development	AT3G20550	AT3G20550	.	10.0025	4.66452	6.68588	5.66344	3.63578	6.92925
AUR62008459	photoperiod	.	AT5G61380	AT5G61380	9.80435	9.35206	11.121	37.1854	0.933056	2.27983
AUR62008466	vernalization	.	.	AT5G39550	6.585	7.62411	7.67562	9.33803	10.3402	8.1023
AUR62008513	vernalization	AT5G61150	AT5G61150	AT5G61150	26.8485	24.2671	13.0203	21.7912	11.8951	18.9819
AUR62008549	flower development	AT3G16640	AT3G16640	.	21.6295	5.13847	0	0	0	0
AUR62008763	other	AT1G04010	AT1G04010	AT1G04010	7.89674	8.2857	1.83127	11.1611	2.85396	6.781
AUR62009040	photoperiod	.	.	AT5G38150	2.01064	4.04354	2.68791	2.09711	3.94654	1.35002
AUR62009042	other	AT5G10625	AT5G10625	.	0	0	0	0	0	0
AUR62009083	photoperiod	.	.	AT2G26710	0.147228	0.308959	0	3.79072	0	0
AUR62009161	vernalization	AT4G32980	AT4G32980	AT4G32980	1.15881	2.43177	1.5934	0.497269	1.13222	2.01556
AUR62009205	photoperiod	.	AT2G25930	AT2G25930	12.3562	10.6378	6.82512	11.4203	6.16898	7.92563
AUR62009309	other	.	.	AT5G11530	4.44901	2.93426	0.873937	3.86379	2.19564	1.99962
AUR62009424	flower development	AT5G13790	AT5G13790	AT5G13790	19.6694	13.5703	0.308746	5.39579	1.69239	1.0338
AUR62009440	photoperiod	AT3G02380	AT3G02380	AT3G02380	13.8129	76.832	19.2603	1.19025	117.596	26.5625
AUR62009484	flower development	.	.	AT3G02310	21.7487	17.5027	0.120976	28.9953	0.221043	4.61783
AUR62009485	flower development	AT3G02310	AT3G02310	.	187.59	188.768	0	197.813	0	0
AUR62009490	photoperiod	.	.	AT3G30180	29.276	61.7932	9.16675	64.154	14.611	10.9714
AUR62009524	vernalization	AT3G26744	AT3G26744	.	29.1617	29.36	9.46449	9.64466	4.23506	18.885
AUR62009622	vernalization	.	AT5G59820	AT5G59820	7.53687	7.61521	8.63625	9.78258	0.292219	16.7078
AUR62009671	flower development	AT5G37055	AT5G37055	.	9.16895	11.7585	8.75532	5.82903	12.7979	14.4626
AUR62009771	flower development	AT2G27550	AT2G27550	AT2G27550	6.6939	10.1721	1.32247	0.330173	0.483274	4.78236
AUR62009821	other	AT2G19520	AT2G19520	AT2G19520	31.0986	31.8497	9.88909	10.7484	5.29609	15.186
AUR62009868	flower development	.	AT1G72830	AT1G72830	10.7396	20.3649	0.889601	20.0817	18.5572	10.6241
AUR62010060	integrators	AT1G65480	AT1G65480	.	5.01224	0.809096	0	16.8209	0.807236	0
AUR62010071	flower development	AT2G22540	.	.	16.3329	48.8155	1.13426	8.49551	15.0255	12.5331
AUR62010072	photoperiod	AT2G21070	AT2G21070	AT2G21070	9.50442	13.1146	4.0281	6.33201	7.76889	7.59301
AUR62010152	flower development	AT1G62830	AT1G62830	.	9.7113	8.05692	2.84666	5.24955	2.95529	4.33258
AUR62010226	gibberellin	.	AT1G79460	.	1.16256	1.01652	0.555057	0.346444	0	0.594732
AUR62010230	gibberellin	.	AT1G79460	.	0.146918	0.308308	0	0	0	0
AUR62010233	gibberellin	.	AT1G79460	.	3.55966	3.47441	0.664006	3.96684	0.346642	2.35039
AUR62010560	flower development	AT2G45640	AT2G45640	AT2G45640	50.761	55.6461	22.2822	42.2649	25.9085	43.7966
AUR62010573	vernalization	AT4G22950	AT4G22950	AT2G45650,AT4G11880,AT4G22950	10.0895	18.5263	0.963437	1.80402	2.64054	26.4527
AUR62010658	gibberellin	.	.	AT1G12610,AT1G63030	0.926361	0.647993	8.84571	2.20846	0	1.18475
AUR62010753	photoperiod	AT3G04680	.	.	1.66724	2.9989	0.818757	0.68138	0.498668	0.913834
AUR62010805	photoperiod	.	AT4G11110	AT2G46340,AT4G11110	6.96483	5.52151	11.3504	8.26522	8.69529	4.6715
AUR62010809	photoperiod	.	AT5G41790	.	13.0808	11.6663	19.9351	23.9031	19.4448	26.6499
AUR62010814	photoperiod	.	.	AT5G41790	58.5452	91.7337	17.8893	14.1806	5.06644	35.7004
AUR62010888	other	AT4G29130	AT4G29130	AT4G29130	75.0382	48.0961	55.0498	82.905	63.4424	43.8834
AUR62010925	flower development	AT1G74660	.	.	0	0	0	0	0	0.695463
AUR62010954	photoperiod	AT2G13540	AT2G13540	.	36.7849	46.1351	15.2302	22.0438	16.3208	20.7293
AUR62010964	photoperiod	.	.	AT5G19550	25.9011	23.2945	12.8564	38.9272	8.24678	72.5407
AUR62010991	other	AT4G37880	AT4G37880	.	23.1414	18.9697	14.9158	19.0076	10.9772	20.3936
AUR62011018	vernalization	.	AT3G24440	AT3G24440	13.0381	10.6306	4.37731	10.4534	4.78146	4.97059
AUR62011069	photoperiod	AT2G26710	AT2G26710	.	8.67037	8.87554	0.242319	14.2171	0.442757	0
AUR62011163	flower development	AT3G33520	AT3G33520	.	8.2757	7.02056	2.62291	3.65203	0.921634	6.2153
AUR62011307	photoperiod	.	AT4G34530	AT4G34530	7.41499	8.99588	33.3225	0.414315	11.5222	22.2263
AUR62011314	other	AT2G21660	AT2G21660	AT2G21660	320.662	352.213	1619.55	1137.21	439.254	1193.71
AUR62011317	other	.	AT2G21660	.	388.157	509.606	743.528	1166.48	103.457	319.059
AUR62011318	other	AT2G21660	AT2G21660	.	364.832	287.396	1541.64	2627.36	148.656	642.177
AUR62011320	other	.	AT2G21660	.	5.95733	3.57186	0	0.913008	0.445456	2.2857
AUR62011521	other	AT3G15850	AT3G15850	.	0.152482	0	0.349448	0.218111	0.159625	1.87213
AUR62011522	other	AT3G15850	AT3G15850	.	3.42407	5.13247	105.562	1.16615	14.8499	1.00095
AUR62011573	photoperiod	AT2G26710	AT2G26710	.	0.827968	0	0.813206	0.16919	0	0
AUR62011599	gibberellin	AT1G15550	AT1G15550	AT1G15550,AT1G80330	4.93631	3.04673	1.33091	2.28442	1.06391	0.334227
AUR62011705	flower development	.	AT5G42400	.	1.9609	1.75105	1.96009	2.77505	1.17924	1.56874
AUR62011753	gibberellin	AT1G02400	AT1G02400	AT1G02400	49.9385	38.0671	4.15722	25.9477	0.223409	0.818818
AUR62011774	gibberellin	.	AT2G47310	.	12.1074	13.2331	3.61289	10.7339	8.8458	10.2585
AUR62011797	vernalization	AT4G02020	AT4G02020	AT4G02020	7.80342	6.0331	6.11799	18.0649	5.58929	8.03654
AUR62012061	other	.	AT2G42200	AT2G42200,AT3G57920	17.6567	17.6441	3.21146	8.31852	14.963	51.6151
AUR62012124	photoperiod	.	AT3G46640	AT3G46640	16.3657	15.5518	14.1531	48.3652	9.05104	22.2733
AUR62012153	flower development	.	AT5G02030	AT5G02030	28.8976	25.4142	4.67151	35.075	7.53143	11.6855
AUR62012211	flower development	AT4G39400	AT4G39400	.	6.60453	4.41547	1.20551	4.59818	8.99419	1.21094
AUR62012238	gibberellin	AT5G05690	AT5G05690	AT5G05690	4.73197	9.12494	38.9812	3.01845	15.6642	5.29946
AUR62012247	photoperiod	AT2G40080	.	AT2G29950,AT2G40080	0	0	0	14.5726	0	0.390881
AUR62012445	gibberellin	.	.	AT4G32040	42.4148	51.7385	41.6585	76.0621	142.829	8.81822
AUR62012495	photoperiod	AT1G18100	AT1G18100	.	1.5508	1.62718	1.77701	0	6.89962	0.297504
AUR62012541	vernalization	.	AT1G79280	.	11.3621	11.3541	5.71754	12.7268	4.24798	7.2426
AUR62012660	flower development	AT4G04890	AT4G04890	AT4G04890	71.9289	104.725	8.4609	88.0008	10.2619	1.02575
AUR62012664	other	.	AT4G04885	AT4G04885	10.1062	9.82262	3.7179	6.58127	3.17388	5.02038
AUR62012756	photoperiod	AT4G22140	AT4G22140	AT4G22140	69.3062	44.7894	23.3575	36.1898	22.8453	27.4194
AUR62012768	photoperiod	AT2G32950	.	.	12.2325	13.5288	10.702	18.9162	24.7458	4.12253
AUR62012889	flower development	.	.	AT2G22540	5.52619	15.165	0.730647	8.81678	14.4626	4.72986
AUR62012925	flower development	AT5G42400	AT5G42400	.	2.16379	1.11202	1.61921	2.77927	0.647185	1.15211
AUR62013052	integrators	AT1G65480	.	.	85.7773	105.655	13.7916	112.148	79.5026	108.879
AUR62013148	flower development	AT1G62830	AT1G62830	.	8.8617	5.90077	2.05039	4.57061	3.2112	2.35388
AUR62013218	gibberellin	.	AT1G79460	.	1.88368	1.88234	0.822265	0.83399	0.657306	1.44546
AUR62013322	flower development	AT3G33520	AT3G33520	.	5.02851	4.37538	2.81073	2.19293	0.641958	4.7998
AUR62013427	flower development	AT5G20240	AT5G20240	.	419.203	376.869	0	4.53737	0	0
AUR62013429	flower development	.	AT1G77300	AT1G77300	6.41652	4.77543	4.14645	6.56351	2.65559	2.86265
AUR62013454	gibberellin	AT4G25420	.	AT1G44090	3.48929	0	0	3.60469	0.60879	2.08253
AUR62013548	flower development	AT1G80680	.	.	0.122431	0.513847	0	0.0875633	0.128166	0
AUR62013553	vernalization	.	AT1G43700	AT1G43700	22.2281	19.5262	8.88503	17.5613	15.4227	9.32178
AUR62013621	vernalization	.	.	AT3G60870	4.19208	8.79713	0.565125	0.352729	0	0.37845
AUR62013696	other	.	AT2G44950	AT2G44950	10.2571	11.8847	4.54266	10.6663	5.86283	6.95338
AUR62013773	photoperiod	AT2G44680	AT2G44680	AT2G44680,AT3G60250,AT5G47080	24.9333	15.1347	11.5698	24.1695	18.9828	18.8165
AUR62013806	other	.	.	AT5G47010	5.21329	5.09096	1.95181	2.6949	0.324208	3.88163
AUR62013917	flower development	.	AT2G17770	.	58.3743	222.893	23.1346	37.9827	89.5956	74.0953
AUR62014034	flower development	.	AT1G60220	AT1G10570,AT1G60220	10.2185	9.19013	3.62422	9.5704	3.82042	6.16097
AUR62014191	gibberellin	AT2G01570	AT2G01570	AT2G01570	55.2881	59.3005	29.8462	51.0534	45.2734	50.5337
AUR62014263	photoperiod	AT5G04240	AT5G04240	.	3.84983	3.65475	1.52298	3.63844	1.72722	2.07497
AUR62014331	photoperiod	AT1G44446	AT1G44446	AT1G44446	16.0283	19.9322	43.8751	10.7559	51.0624	13.2864
AUR62014381	other	AT3G57230	.	.	0	4.37153	2.38702	1.48988	0.545185	0.399632
AUR62014390	photoperiod	.	AT4G31500	.	0.407047	0.28473	0.155474	0.194081	0.142038	0.104117
AUR62014391	photoperiod	AT4G31500	AT4G31500	.	0	1.35898	0.954071	0.198498	0	0.0709907
AUR62014392	photoperiod	.	AT4G31500	.	0.278216	1.75152	11.1579	0.895415	7.57246	0.426982
AUR62014393	photoperiod	.	AT4G31500	.	0.998724	2.09583	4.29152	0.892864	5.22754	0.766378
AUR62014394	photoperiod	.	AT4G31500	.	0.628324	1.05484	5.7598	0.179752	1.05241	0.482149
AUR62014396	photoperiod	.	AT4G31500	.	17.1097	19.2246	5.09431	12.0442	12.5519	4.44533
AUR62014400	photoperiod	.	AT4G31500	.	0.131837	0.829986	0.755339	10.9377	0.138013	0.101166
AUR62014401	photoperiod	.	AT4G31500	.	1.24618	0.581136	0	1.68351	0	0.106251
AUR62014403	photoperiod	.	AT4G31500	.	0.781915	0	0	0.279614	0	0.300004
AUR62014442	flower development	AT3G54340	AT3G54340	.	364.474	342.865	0.757965	211.235	0.692463	2.53795
AUR62014507	flower development	.	AT5G17690	.	13.3045	10.0089	4.31467	7.00192	2.89066	8.66827
AUR62014655	vernalization	.	AT1G79280	.	13.0905	11.304	6.06895	11.6222	4.78842	8.19771
AUR62014699	photoperiod	AT1G18100	AT1G18100	.	0	1.62718	0	0	0.811721	0
AUR62014784	vernalization	AT1G61040	AT1G61040	AT1G61040	15.5734	13.779	12.6362	31.0665	14.4523	19.8312
AUR62014852	vernalization	.	AT2G33835	AT2G33835	9.43636	19.6082	2.6502	11.7775	6.68244	4.89836
AUR62015008	photoperiod	AT5G35840	AT5G35840	AT5G35840	6.17396	6.7216	1.91491	6.73966	5.68564	5.05822
AUR62015062	photoperiod	AT5G48150	AT5G48150	.	16.3136	14.6718	9.04987	12.7787	14.2315	17.0885
AUR62015122	photoperiod	AT2G32950	.	.	2.89101	5.8983	4.78503	1.78049	6.30508	2.46493
AUR62015236	vernalization	.	AT5G23150	AT5G23150	8.85953	7.43673	3.54013	9.26085	3.32932	4.3231
AUR62015392	photoperiod	AT1G25540	AT1G25540	.	8.52037	4.91211	2.78949	5.69201	2.25438	3.37685
AUR62015456	other	AT5G51230	AT5G51230	.	12.1687	11.9943	7.71131	8.37346	6.17637	8.41814
AUR62015555	vernalization	.	.	AT1G04440	33.1714	23.086	20.7852	35.4963	15.4725	35.8293
AUR62015577	photoperiod	AT1G04400	AT1G04400	AT1G04400	11.3697	14.8754	12.5457	33.6812	10.2125	10.5557
AUR62015613	flower development	AT3G13682	AT3G13682	.	7.46595	8.48649	1.69317	4.22724	1.54685	3.22259
AUR62015644	vernalization	AT3G20740	AT3G20740	.	11.4278	9.11293	6.54737	11.8512	4.66562	7.45383
AUR62015708	gibberellin	AT4G27060	AT4G27060	.	12.1111	10.4573	4.19221	10.8274	4.68836	11.3265
AUR62015734	photoperiod	AT4G15090	AT4G15090	.	7.27277	6.17338	3.08999	6.37039	3.59286	4.01317
AUR62015909	photoperiod	.	AT4G31500	.	0	0.392618	0	0	0	0
AUR62015910	photoperiod	.	AT4G31500	.	0.304742	0.319752	0	0	0	0.116923
AUR62015911	photoperiod	.	AT4G31500	.	0.455125	0.636723	0	0.759517	0.158815	0.232829
AUR62015912	photoperiod	.	AT4G31500	.	13.4122	6.70133	0.292734	72.7198	18.988	53.1259
AUR62016010	flower development	AT5G62040	AT5G62040	AT5G62040	3.98776	1.67367	0	49.0555	0	0
AUR62016015	flower development	.	.	AT4G25530	0.910911	0.637185	0.0869818	0.325743	0.079465	0.116499
AUR62016036	vernalization	AT4G25480	AT4G25480	AT1G12610,AT4G25470	1.50401	1.26247	0.689356	0.430268	0.314892	0.461644
AUR62016062	vernalization	AT5G51820	AT5G51820	AT5G51820	11.1286	13.1364	26.187	13.147	22.9878	17.2318
AUR62016064	gibberellin	AT5G51810	AT5G51810	AT4G25420,AT5G51810	8.98393	2.69327	1.10297	9.75274	0.167942	16.0036
AUR62016209	photoperiod	AT2G18790	AT2G18790	.	14.3947	14.2152	8.55038	11.5063	6.03866	9.42145
AUR62016232	other	AT4G16280	AT4G16280	.	10.1006	5.39539	3.57739	6.50158	3.46049	5.28461
AUR62016256	gibberellin	.	.	AT1G80330	0.341808	0	0	0	0	0
AUR62016339	other	AT3G15850	AT3G15850	.	0.446709	0.312474	0.170623	0.425984	0	1.71393
AUR62016340	other	AT3G15850	AT3G15850	.	2.05718	8.30195	67.4537	0.452708	12.2586	1.57859
AUR62016391	photoperiod	AT2G26710	AT2G26710	.	1.34911	1.54425	1.12429	0.350869	0.128392	0.564682
AUR62016415	gibberellin	.	.	AT1G15550,AT1G80330	3.78357	0.882207	6.74406	5.11138	5.28107	1.93557
AUR62016740	other	.	AT2G21660	AT2G21660	639.222	875.559	719.687	1185.99	133.574	585.572
AUR62016750	photoperiod	.	.	AT4G34530	11.8204	11.2101	23.7031	0.812884	11.4223	33.6654
AUR62016972	vernalization	AT1G61040	AT1G61040	AT1G61040	8.40119	11.0481	9.11322	29.0814	9.14651	13.1513
AUR62017047	vernalization	.	AT2G33835	AT2G33835	7.82158	16.2313	1.69291	8.70181	5.27669	4.33474
AUR62017058	photoperiod	AT5G48150	.	.	7.89784	6.2491	17.803	7.59315	12.4695	16.5918
AUR62017094	photoperiod	AT4G14540	AT4G14540	.	97.9166	181.639	69.4272	76.9946	93.4422	161.482
AUR62017297	gibberellin	.	.	AT1G12610,AT1G63030	0.617574	0	6.36891	0.441691	0	0.9478
AUR62017316	vernalization	AT4G22950	AT4G22950	AT2G45650,AT4G11880,AT4G22950	28.7683	30.8463	12.0309	10.3627	37.1503	75.4114
AUR62017329	flower development	AT2G45640	AT2G45640	AT2G45640	68.0628	65.9913	31.5912	43.7492	36.9784	41.9811
AUR62017460	photoperiod	AT1G12910	AT1G12910	.	24.141	17.0286	14.1799	18.8618	10.6184	12.9207
AUR62017519	photoperiod	AT5G48150	AT5G48150	.	15.322	10.8079	5.16381	6.354	10.5134	13.2395
AUR62017583	photoperiod	AT2G32950	AT2G32950	.	2.94256	4.34536	3.12202	2.96193	5.47626	3.59606
AUR62017698	vernalization	.	AT5G23150	AT5G23150	9.09335	5.03566	3.61797	10.4479	3.30532	3.74736
AUR62017726	photoperiod	.	.	AT5G08330	44.8623	36.6116	42.8385	40.1071	38.1581	81.9995
AUR62017849	vernalization	AT1G30970	AT1G30970	.	21.826	21.4949	8.22688	14.1038	12.727	10.5045
AUR62017871	photoperiod	AT1G09570	AT1G09570	.	7.82782	8.36642	5.90547	8.1717	1.62872	4.25321
AUR62017891	photoperiod	AT5G63980	AT5G63980	.	2.00564	1.94255	1.94462	2.64819	3.39164	4.73551
AUR62017894	photoperiod	AT5G63980	AT5G63980	.	5.56006	4.03887	0.735125	3.67068	5.82051	4.59475
AUR62017957	flower development	AT4G39400	AT4G39400	AT4G39400	18.1469	21.379	6.56649	13.2519	9.86507	13.1922
AUR62017967	flower development	AT2G22540	AT2G22540	AT2G22540	0.385557	0	0	0	0	0
AUR62017985	other	AT5G65540	AT5G65540	AT5G65540	3.88244	4.81434	1.95476	4.24925	2.21689	1.80559
AUR62018226	photoperiod	AT4G14110	AT4G14110	.	32.059	33.0805	10.7567	22.5487	12.6085	22.426
AUR62018275	photoperiod	.	AT4G35900	.	56.9576	124.91	14.1115	14.6797	78.9637	116.158
AUR62018436	other	AT1G72050	AT1G72050	.	19.0325	14.488	9.8353	15.8808	10.9387	14.7479
AUR62018509	flower development	AT3G12810	AT3G12810	.	7.69933	7.20338	2.42616	6.76851	2.88816	4.20955
AUR62018537	gibberellin	AT3G04240	AT3G04240	.	38.4218	32.4344	20.5974	34.8257	16.8393	30.1525
AUR62018646	vernalization	AT5G46910	AT5G46910	.	13.4732	11.6193	6.97904	6.64406	3.8642	4.53206
AUR62018672	vernalization	.	AT2G23380	.	11.7939	9.57166	3.73321	7.54958	2.45563	6.65008
AUR62018766	other	.	AT1G09700	.	6.96027	8.26403	2.41365	5.50201	3.73903	5.62212
AUR62018790	other	AT5G47010	AT5G47010	AT5G47010	24.8817	23.0182	12.5144	30.5987	11.3832	14.7935
AUR62018810	photoperiod	AT5G47080	AT5G47080	AT4G17640,AT5G47080	71.7581	82.774	38.5919	74.4326	33.9864	48.4284
AUR62018922	photoperiod	AT4G08920	AT4G08920	AT4G08920	28.5966	35.2208	27.4071	28.4828	50.6895	30.6944
AUR62018970	other	AT1G55250	AT1G55250	.	10.2334	12.0157	4.25768	9.88928	4.3361	6.16993
AUR62019023	other	AT4G24620	AT4G24620	AT4G24620	21.9794	15.264	37.2346	26.0676	36.6654	28.4539
AUR62019043	flower development	AT4G24540	AT4G24540	AT4G24540	24.6491	59.7877	22.7424	40.7531	254.352	172.443
AUR62019074	photoperiod	AT1G44446	AT1G44446	AT1G44446	15.314	23.636	66.2289	11.8006	80.6741	15.6937
AUR62019124	other	AT3G57230	.	.	1.40039	0	1.60465	0.25039	1.09949	0.537298
AUR62019131	photoperiod	.	AT4G31500	.	0	0.25543	0.278949	0	0	0
AUR62019132	photoperiod	.	AT4G31500	.	0.15694	0.32934	0	0	0	0
AUR62019133	photoperiod	.	AT4G31500	.	0	0	0	0	0	0
AUR62019134	photoperiod	.	AT4G31500	.	0.328404	0	0	0	0	0
AUR62019135	photoperiod	.	AT4G31500	.	0.764777	0	0	0	0	0
AUR62019137	photoperiod	.	AT4G31500	.	0	0	0.159931	0.199644	0	0
AUR62019138	photoperiod	.	AT4G31500	.	0.388779	0.815857	2.67293	1.39028	2.44194	0
AUR62019140	photoperiod	.	AT4G31500	.	2.10891	1.6093	0	0.411355	0	0.147117
AUR62019191	flower development	AT1G80680	AT1G80680	.	14.4238	10.3863	6.80555	11.3273	5.47726	7.59584
AUR62019306	photoperiod	.	.	AT5G12840	21.9774	27.1434	2.88557	14.8178	24.5646	11.5943
AUR62019346	vernalization	AT5G59710	.	.	10.2292	5.24726	6.25136	9.75461	4.75927	3.31421
AUR62019429	photoperiod	AT3G15354	AT3G15354	AT1G53090,AT3G15354	12.1067	13.8804	9.13566	6.08226	27.0169	11.6467
AUR62019452	vernalization	AT1G53160	AT1G53160	AT1G53160,AT3G15270	68.7546	103.162	0	6.14669	1.79938	12.3984
AUR62019478	flower development	AT1G30950	AT1G30950	.	3.9427	1.65476	0	0	0	0
AUR62019610	photoperiod	.	AT4G31500	.	0.364417	0.764733	0	5.6036	0.572231	0
AUR62019802	photoperiod	.	AT4G11110	AT2G46340,AT4G11110	4.12997	1.86669	2.98505	5.36222	4.45646	2.43782
AUR62019808	photoperiod	.	AT5G41790	.	13.0154	11.6663	19.7852	21.611	16.843	24.542
AUR62019990	vernalization	.	AT2G39810	.	8.10207	6.12082	4.51816	6.83767	4.63661	5.51257
AUR62019992	photoperiod	.	.	AT4G16780	57.4578	62.3668	9.838	41.094	33.0475	24.934
AUR62020307	photoperiod	.	AT5G24930	AT2G24790	220.304	452.261	201.742	100.964	444.298	268.103
AUR62020476	photoperiod	AT4G15090	AT4G15090	.	35.2762	30.1129	28.4059	40.9859	26.6734	40.4806
AUR62020498	gibberellin	AT4G27060	AT4G27060	AT4G27060	17.1293	11.1832	6.39722	16.6522	6.04363	13.6311
AUR62020555	vernalization	AT3G20740	.	AT3G20740	8.14671	7.05548	4.59343	5.17916	1.89518	5.95375
AUR62020620	other	AT5G10625	AT5G10625	AT4G31380,AT5G10625,AT5G24860	0	1.29599	0	0	1.29301	0.9478
AUR62020653	other	AT1G30960	AT1G30960	.	7.99405	5.44073	6.43683	7.8807	1.80941	9.11854
AUR62020691	vernalization	AT4G31120	AT4G31120	AT4G31120	18.7776	19.0784	12.17	17.1367	4.44733	14.4091
AUR62020695	other	AT3G10390	AT3G10390	.	7.3169	4.29268	2.70457	5.68323	3.54155	2.47528
AUR62020697	gibberellin	AT3G49600	AT3G49600	.	6.28893	5.25983	2.81985	5.86678	3.578	4.44119
AUR62020880	gibberellin	AT3G04240	AT3G04240	.	37.3499	36.5249	19.5891	32.4717	13.5519	22.0065
AUR62020910	flower development	AT3G12810	AT3G12810	.	7.01848	6.71938	2.26072	6.01431	2.97953	3.62354
AUR62020979	vernalization	AT1G61040	.	.	8.85883	7.96729	3.21104	6.33587	3.50133	9.36443
AUR62020997	other	.	AT1G72050	.	21.4464	26.0236	14.377	20.2427	11.4546	15.7853
AUR62021217	flower development	AT5G62040	AT5G62040	AT5G62040	0.797553	0	0.456944	9.98222	0	0.918012
AUR62021220	flower development	.	.	AT4G25530	0.405208	0.283445	0.0773857	0.0483011	0.0706982	0.15547
AUR62021242	gibberellin	.	.	AT1G12610,AT1G63030,AT4G25470	0.883365	0	0.337406	0.421191	0	0
AUR62021270	vernalization	AT5G51820	AT5G51820	AT5G51820	8.04994	7.94959	23.3317	14.605	22.6786	9.71997
AUR62021271	gibberellin	AT5G51810	AT5G51810	AT4G25420,AT5G51810	5.17541	1.03435	0.988388	6.6979	0	1.41835
AUR62021307	photoperiod	.	AT4G30200	AT4G30200,AT5G57380	14.8752	10.3458	4.09079	13.5569	7.29659	4.76151
AUR62021314	photoperiod	AT5G57360	AT5G57360	AT2G18915,AT5G57360	13.516	11.541	12.6036	20.9333	8.97735	9.15559
AUR62021400	other	AT4G29130	AT4G29130	.	50.1482	37.2519	42.7159	88.7926	46.1093	39.8437
AUR62021436	photoperiod	AT5G25810	AT5G25810	.	8.11464	5.96003	14.8773	19.7323	5.94632	32.3795
AUR62021465	photoperiod	AT2G13540	AT2G13540	.	17.1224	19.4689	7.11323	15.9052	9.56926	9.5271
AUR62021474	photoperiod	AT5G19550	AT5G19550	.	25.3951	22.1837	21.7201	48.0572	11.8295	76.5498
AUR62021502	other	AT4G37880	AT4G37880	.	16.9945	12.8994	9.11521	15.9043	11.9235	15.3993
AUR62021544	flower development	AT3G16640	AT3G16640	.	19.589	2.56923	0	0	0	0
AUR62021577	vernalization	AT5G61150	AT5G61150	AT5G61150	27.504	20.9882	14.105	22.6973	11.376	16.6777
AUR62021627	vernalization	.	.	AT5G39550	10.8775	13.8086	13.5413	11.0451	14.6203	7.72861
AUR62021636	photoperiod	.	AT5G61380	AT5G61380	5.40678	6.69611	7.31266	42.0927	1.11345	1.90443
AUR62021652	flower development	.	.	AT1G69490	10.277	20.6422	0.841149	9.87022	3.99599	0.337978
AUR62021670	photoperiod	.	AT3G47500	AT1G69570,AT3G47500,AT5G62430	26.8966	30.2554	13.4664	12.7377	47.8154	35.7934
AUR62021679	gibberellin	AT1G74670	.	AT1G74670	9.96941	23.9096	44.8785	4.07438	58.8912	10.3823
AUR62021682	flower development	AT1G74660	AT1G74660	AT1G74660	6.20319	3.25436	6.21952	9.42765	1.62344	2.38003
AUR62021718	photoperiod	AT3G47710	AT3G47710	AT3G47710	0	3.14938	1.71968	0.536679	0.785536	0
AUR62021890	photoperiod	AT2G32950	.	.	20.3283	35.304	5.97954	39.7729	22.422	6.9329
AUR62021902	photoperiod	AT4G22140	AT4G22140	AT4G22140	55.3525	53.3952	20.4602	37.3535	29.9073	33.9116
AUR62021990	other	.	AT4G04885	AT4G04885	9.73906	7.03809	4.06478	8.7183	4.59125	4.45431
AUR62021994	flower development	AT4G04890	AT4G04890	AT4G04890	58.3496	80.5132	5.98859	77.4392	6.82274	0.566175
AUR62022014	gibberellin	.	AT4G21200	.	1.78025	1.49435	0.815972	5.60227	2.23637	0.546435
AUR62022015	gibberellin	AT4G21200	AT4G21200	AT4G21200	0	0	0	0	0	0
AUR62022061	vernalization	AT4G32980	AT4G32980	AT4G32980	3.70098	3.35373	4.33721	2.52664	4.05045	3.7436
AUR62022205	other	AT1G79730	AT1G79730	AT1G79730	19.7029	24.1794	8.71388	13.4323	9.77013	12.113
AUR62022218	other	.	AT1G52800	.	0	1.0578	0.192533	0.120171	0	0.386803
AUR62022220	other	AT4G29130	.	.	0.773965	0.812087	2.36496	2.5832	0.270073	2.96954
AUR62022221	other	AT4G29130	.	.	8.3429	8.65084	8.9975	11.7933	6.67871	7.60706
AUR62022307	vernalization	.	AT1G71800	.	7.08207	5.29324	5.11363	6.79975	3.9608	6.99782
AUR62022377	photoperiod	AT1G71692	AT1G71692	.	0.943052	0	3.24183	7.41922	2.96168	7.96024
AUR62022559	other	AT4G23340	AT4G23340	AT4G23340	1.30036	1.51601	0.16556	0.103336	0.302505	0.110871
AUR62022565	flower development	AT4G00450	AT4G00450	AT4G00450	10.3654	7.55786	3.12032	9.7379	4.38329	4.04439
AUR62022585	photoperiod	AT2G46020	AT2G46020	AT2G46020	22.5908	18.1738	9.88824	21.6235	9.77578	8.39562
AUR62022677	photoperiod	.	.	AT2G46790	58.7995	85.2984	23.6551	46.483	100.454	52.9862
AUR62022683	photoperiod	.	AT1G01060	AT1G01060,AT2G46830	100.753	135.005	27.2382	20.2764	194.28	78.9872
AUR62022688	flower development	AT1G01040	AT1G01040	AT1G01040	4.22532	3.86138	2.69414	5.11784	4.06653	2.92855
AUR62022770	flower development	.	AT2G27990	AT5G02030	3.78097	1.58688	2.4757	13.2118	2.60102	16.6621
AUR62022792	flower development	.	AT5G02030	.	17.7977	14.7429	4.47233	15.2971	0.980602	16.2928
AUR62022844	flower development	AT4G39400	AT4G39400	.	8.77442	13.012	2.41303	5.81529	10.2877	3.32167
AUR62022870	gibberellin	AT5G05690	AT5G05690	AT5G05690	2.26251	5.06443	18.4934	3.66782	7.42128	5.3242
AUR62022877	photoperiod	AT2G40080	.	.	0	0	0	4.91549	0	1.21706
AUR62022878	photoperiod	AT2G40080	.	AT2G29950	1.52816	3.20685	0	6.55766	0	0.390881
AUR62023102	flower development	AT5G13790	AT5G13790	.	17.516	11.669	0.318587	6.16432	0	0.213349
AUR62023118	photoperiod	AT3G02380	AT3G02380	AT3G02380,AT5G15840	9.69818	34.2426	20.2853	1.43127	91.05	18.4277
AUR62023162	flower development	AT1G69120	.	.	61.9112	30.7708	0.622298	59.0388	14.213	32.5055
AUR62023163	flower development	AT3G02310	AT3G02310	AT1G69120,AT3G02310	157.018	206.303	0	224.402	0	0.425005
AUR62023168	photoperiod	AT3G30180	AT3G30180	AT3G30180	19.8898	33.1034	7.46604	31.7616	3.76941	11.0522
AUR62023181	photoperiod	.	.	AT5G37770	3.20855	0	0	14.916	0	0.615525
AUR62023222	photoperiod	.	.	AT5G38150	0	0	0	0	0	0
AUR62023227	photoperiod	.	.	AT5G37770	2.40641	0	0	7.45798	0	0
AUR62023266	photoperiod	.	.	AT5G38150	1.42967	3.00018	4.50508	1.34204	9.26047	1.4399
AUR62023352	other	.	.	AT5G47010	4.19627	3.73295	1.25436	2.12041	0.334238	2.10003
AUR62023383	photoperiod	AT2G44680	.	AT2G44680,AT3G60250,AT5G47080	21.2762	25.4495	16.0906	27.5424	16.4819	21.7141
AUR62023494	photoperiod	.	AT2G46340	AT2G46340,AT4G11110	3.29752	2.35571	2.41182	3.91394	2.90114	2.61113
AUR62023547	gibberellin	AT5G05690	.	.	4.61202	3.51941	49.4845	15.9929	35.6984	3.32457
AUR62023840	other	.	AT2G43410	AT2G43410	7.87251	5.90979	4.62043	6.59174	3.14911	3.53621
AUR62023859	photoperiod	AT1G06040	AT1G06040	AT1G06040	98.3346	195.937	34.1354	45.6696	321.528	116.309
AUR62024217	flower development	.	AT3G26120	AT3G26120	8.36144	5.73638	0.552755	0.115003	0	0.123389
AUR62024322	other	.	AT2G42200	AT2G42200,AT3G57920	23.3145	28.4298	1.44407	9.46396	13.1927	61.8915
AUR62024358	flower development	AT3G16640	.	.	0.955971	0.501529	0	0.341857	0	0.550178
AUR62024359	flower development	AT3G16640	AT3G16640	.	6.12157	0.856412	0	0	0	0
AUR62024473	flower development	.	.	AT3G57390	1.81524	0.423255	0	0	0.211141	0.309541
AUR62024511	other	AT3G57300	AT3G57300	AT3G57300	11.7807	13.5925	7.27259	12.8405	5.96149	7.13861
AUR62024597	gibberellin	AT1G02400	AT1G02400	AT1G02400	34.8929	28.282	9.73122	17.0332	0.386534	2.2667
AUR62024617	gibberellin	.	AT2G47310	.	7.72063	6.48072	2.50659	6.16603	3.63703	5.72699
AUR62024644	vernalization	AT4G02020	AT4G02020	AT4G02020	7.69167	3.36272	3.39692	10.8876	3.85824	3.93484
AUR62024851	gibberellin	.	AT4G21690	.	0	0.410214	0	0	0	0
AUR62024899	photoperiod	AT5G11260	AT5G11260	AT5G11260	16.5762	18.0884	1.13965	9.7214	12.6675	4.32476
AUR62024995	vernalization	AT1G07980	AT1G07980	AT1G07980	17.5337	25.8112	4.19818	10.8557	6.57494	15.2619
AUR62025100	photoperiod	AT5G48300	.	.	26.9356	30.5669	63.1862	19.9259	48.8915	35.3062
AUR62025189	other	AT2G06210	AT2G06210	.	8.52856	4.82448	3.14422	8.27432	3.02778	3.64213
AUR62025250	vernalization	AT2G06005	AT2G06005	AT2G06005	6.93811	6.55187	2.38504	5.70649	4.17629	12.7776
AUR62025282	photoperiod	.	.	AT5G20730	10.3112	8.36836	7.89861	13.201	15.0284	14.557
AUR62025474	other	AT1G04010	AT1G04010	AT1G04010	4.68039	3.02211	2.68155	6.05113	0.942238	4.76569
AUR62025745	vernalization	AT3G48430	AT3G48430	AT3G48430	8.9153	6.90952	3.42459	7.20952	5.19674	3.45948
AUR62025878	photoperiod	AT1G18450	.	.	23.7491	17.2515	6.69866	12.9351	6.50226	14.9998
AUR62026061	flower development	.	.	AT3G57390	1.05736	2.77361	0	0.189057	0	0.405687
AUR62026097	other	AT3G57300	AT3G57300	AT3G57300	10.1714	9.90034	5.05879	7.46035	4.12321	5.51338
AUR62026237	photoperiod	AT4G20370	.	.	2.60882	0	0.747339	0	4.77929	0
AUR62026245	photoperiod	AT4G20370	.	.	0.396511	1.66416	0	0.850757	0	0.912796
AUR62026247	other	AT3G57230	AT3G57230	.	0	0	0	0	0	0.23695
AUR62026275	photoperiod	AT1G68050	.	.	1.26555	0.948487	4.76477	5.56004	0.567784	0.693662
AUR62026299	vernalization	AT3G26744	AT3G26744	.	14.1073	14.4872	1.89165	9.55288	5.18454	6.44911
AUR62026310	photoperiod	AT1G59940	.	.	9.25678	4.20885	34.6496	9.82039	2.26109	35.8715
AUR62026426	other	AT3G57230	AT3G57230	.	3.70544	3.88796	41.7518	0.662537	14.8696	7.81935
AUR62026433	photoperiod	AT4G20370	.	.	0	0	0.913889	0	2.50474	0
AUR62026435	integrators	AT1G65480	.	.	0	0	0	0	0	0
AUR62026436	photoperiod	AT4G20370	.	.	0	0	0	0	0	0
AUR62026437	photoperiod	AT4G20370	.	.	1.31671	0	1.50878	0	0.689197	0.505195
AUR62026463	photoperiod	AT1G68050	AT1G68050	.	1.11956	0.626509	4.78936	9.92884	0.937602	0.343641
AUR62026493	vernalization	.	AT3G26744	.	16.2759	6.55032	5.62056	11.0028	4.20124	4.27721
AUR62026505	photoperiod	AT1G59940	.	AT1G59940	10.5736	5.54721	36.3478	7.9404	3.32067	22.7185
AUR62026610	photoperiod	AT5G64813	.	.	4.98471	6.02269	3.11553	6.80606	4.26944	3.65118
AUR62026637	photoperiod	AT1G22770	AT1G22770	AT1G22770	16.122	15.7164	26.1383	49.8021	17.8348	16.4951
AUR62026672	flower development	AT1G76710	AT1G76710	.	10.0565	7.1259	6.13582	7.84629	5.19542	7.71691
AUR62026729	vernalization	.	AT1G43700	AT1G43700	19.399	26.9631	12.7021	23.424	12.3956	13.3393
AUR62026733	flower development	AT1G80680	AT1G80680	.	13.6963	10.4516	5.77489	11.3646	5.52411	6.77914
AUR62026878	other	AT5G13480	AT5G13480	.	10.7462	6.65174	5.84679	6.3034	4.20848	5.75452
AUR62026879	photoperiod	AT5G59560	AT5G59560	.	13.8442	13.6367	5.82743	10.3055	5.91537	7.80496
AUR62027088	other	AT3G57230	AT3G57230	AT2G22630	1.39572	0	1.27944	1.19787	1.4611	1.49942
AUR62027113	flower development	AT4G24540	.	AT2G22540	0	0	0	0	0	0
AUR62027164	photoperiod	AT5G64813	AT5G64813	.	6.29217	5.70181	2.78567	6.75027	3.89227	9.108
AUR62027225	flower development	AT4G33280	.	.	11.2987	20.2235	0	5.22878	0.69576	0.76501
AUR62027495	other	.	.	AT2G19520	24.3439	18.8211	19.6732	16.3112	5.63336	20.5485
AUR62027695	other	.	.	AT5G45830	0.238177	0	0	0	0	0.182767
AUR62027699	photoperiod	AT5G62640	AT5G62640	.	22.404	25.4997	12.6185	13.3981	10.2029	20.9799
AUR62027766	photoperiod	AT4G08920	AT4G08920	AT4G08920	29.9319	38.1051	29.8326	22.6527	52.0787	35.6298
AUR62027811	other	AT1G55250	AT1G55250	.	10.5896	11.1112	4.95134	10.9253	4.2049	6.11785
AUR62027860	other	AT4G24620	AT4G24620	AT4G24620	27.596	24.7946	33.1978	44.6827	41.6811	41.7931
AUR62027882	flower development	AT4G24540	AT4G24540	AT4G24540	17.3597	25.5006	18.1016	9.68424	105.948	164.782
AUR62027884	flower development	.	.	AT1G60220	14.6183	16.8028	4.79792	11.1906	6.99789	6.98977
AUR62027900	photoperiod	.	.	AT3G54990	6.74774	5.21692	15.6675	1.143	14.6853	3.95158
AUR62028027	gibberellin	AT3G49600	AT3G49600	.	8.49093	5.4743	4.1614	6.5849	3.31986	5.25956
AUR62028030	other	AT3G10390	AT3G10390	.	8.30372	7.188	2.85449	6.82968	4.56366	4.10192
AUR62028034	vernalization	AT4G31120	AT4G31120	.	11.9367	11.3861	9.6811	9.97852	3.24568	8.98129
AUR62028076	photoperiod	.	AT5G24470	AT5G24470	11.9972	28.3578	17.9771	71.2836	50.8578	10.6225
AUR62028172	flower development	.	.	AT3G03090	16.3215	14.9365	1.96866	19.2213	3.98247	5.17929
AUR62028286	photoperiod	.	.	AT5G20730	8.5649	7.46788	5.52914	9.49044	5.6196	10.3676
AUR62028545	flower development	AT2G27550	AT2G27550	AT5G03840	0	0.841646	0	0.286845	0	0
AUR62028692	gibberellin	AT5G49020	AT5G49020	.	25.7029	27.4299	15.9847	16.4188	9.77386	18.459
AUR62028788	photoperiod	.	AT2G02950	AT2G02950	1.9658	2.75017	0.938559	1.75743	4.63024	1.50847
AUR62028794	photoperiod	AT1G26830	AT1G26830	AT1G26830	26.0854	21.7074	12.1966	29.432	16.2431	16.9107
AUR62028822	flower development	.	.	AT1G14400	132.578	170.021	55.2425	128.024	76.6375	112.525
AUR62028906	flower development	AT1G24260	AT1G24260	AT1G24260	263.636	303.741	0	175.819	0.601274	0
AUR62028934	vernalization	AT2G06005	AT2G06005	AT2G06005	3.37426	2.89674	2.10897	4.71687	3.2112	6.23777
AUR62028963	other	AT5G54510	.	.	0	0	0	0	0	0
AUR62028984	other	AT2G06210	AT2G06210	.	9.66266	13.6507	5.64461	9.48537	7.07409	6.30008
AUR62029002	flower development	.	.	AT1G72830	8.22425	18.4698	0.330663	6.29478	9.6668	6.20022
AUR62029071	other	AT2G19520	AT2G19520	AT2G19520	46.1494	47.3344	12.329	30.5957	14.6562	25.2666
AUR62029114	photoperiod	AT5G35840	AT5G35840	AT5G35840	5.95837	4.4885	2.62596	5.6455	7.30371	3.43891
AUR62029222	flower development	.	AT2G27990	AT2G27990	8.89572	5.91454	5.34896	16.0001	10.6955	17.0993
AUR62029264	photoperiod	AT5G48150	.	.	4.48896	4.81028	20.6844	3.75699	0.999838	7.10914
AUR62029325	flower development	AT3G13682	AT3G13682	.	6.03112	5.26305	2.46328	4.48431	2.7505	3.66576
AUR62029348	photoperiod	.	AT4G27430	AT4G27430	10.4084	9.98498	14.1984	14.9592	9.44317	17.3431
AUR62029605	photoperiod	AT3G48590	AT3G48590	AT3G48590	41.8715	33.4735	31.6053	15.211	43.1371	34.6804
AUR62029850	photoperiod	AT1G18450	AT1G18450	.	33.4882	41.0333	11.0741	21.9416	9.52889	25.6974
AUR62029959	photoperiod	AT1G18100	AT1G18100	AT1G18100	0.802136	0.841646	0	0	0.419855	0.307762
AUR62030195	photoperiod	AT5G46210	AT5G46210	AT5G46210	20.9882	19.8198	10.0708	19.7956	12.4962	12.5824
AUR62030199	gibberellin	AT1G30040	AT1G30040	AT1G30040,AT2G34555	2.05253	0.717874	0.391987	5.87189	0.358112	0
AUR62030476	photoperiod	AT4G14690	AT4G14690	.	17.1571	25.2888	31.362	2.04514	49.1784	0.313467
AUR62030478	photoperiod	AT4G14690	AT4G14690	.	35.3934	62.1197	11.3066	9.35833	103.07	24.5258
AUR62030640	photoperiod	AT5G11260	AT5G11260	.	21.5515	16.1522	3.52788	17.2487	19.8752	7.08759
AUR62030819	photoperiod	AT4G14690	AT4G14690	.	31.9788	47.7962	18.9808	3.78447	99.467	43.2525
AUR62030820	photoperiod	AT4G14690	AT4G14690	.	0	0.851432	0	0	0.424737	0.311341
AUR62030913	other	.	.	AT4G37880	7.39334	6.81146	2.68617	7.09331	2.45404	4.15121
AUR62030928	other	AT3G57230	AT3G57230	.	0.903377	0.947873	0.258787	2.26134	0.70927	1.73303
AUR62030930	gibberellin	AT4G37940	.	AT2G22630,AT4G37940	0.34922	1.09926	0.40016	0.249764	0.365579	0
AUR62031041	other	.	.	AT5G62560	16.5753	9.4864	8.52531	7.47656	12.3237	18.5729
AUR62031129	vernalization	.	AT1G49480	.	5.33395	1.86556	0	0.317905	0	0.341087
AUR62031223	other	.	.	AT5G45830	1.49115	1.25168	0.341732	0.426591	0	0
AUR62031228	photoperiod	AT5G62640	AT5G62640	.	19.5146	26.0399	9.60069	15.7015	12.2128	13.998
AUR62031570	gibberellin	.	.	AT4G32040	34.8308	29.7062	39.2712	53.2859	91.2536	5.71715
AUR62031643	photoperiod	AT3G04680	AT3G04680	.	16.2973	11.8385	3.83067	14.4951	5.03072	8.97856
AUR62031880	photoperiod	.	AT5G25810	.	9.24316	22.3064	9.53228	27.7651	9.19233	85.8229
AUR62031914	other	AT1G79730	AT1G79730	AT1G79730	21.741	17.8632	9.62219	17.4415	9.75403	16.1535
AUR62031932	other	.	AT1G52800	.	0.314351	0	0.180102	0.337237	0	0.603048
AUR62031934	other	AT4G29130	.	.	10.6015	14.0215	6.83958	19.0512	4.47655	11.7584
AUR62032040	photoperiod	.	AT5G02200	.	5.8974	7.27985	4.37258	7.31919	6.89996	4.39231
AUR62032075	gibberellin	.	AT4G21690	AT5G51810	1.67152	0	0	0.597738	0	0.961988
AUR62032077	gibberellin	AT5G24860	.	.	0	4.03063	0	0	1.34046	0
AUR62032109	photoperiod	.	AT3G01460	.	11.0098	12.3302	4.37957	12.7498	7.8529	6.54427
AUR62032127	flower development	.	.	AT3G02310,AT5G60910	57.8627	73.5911	0	95.5584	0.73422	0.538198
AUR62032129	flower development	AT5G60910	AT5G60910	.	63.9945	88.7186	0	246.449	20.9161	73.3266
AUR62032216	integrators	AT5G61850	AT5G61850	AT5G61850	17.0904	28.0478	0	8.46216	0.344057	0.252201
AUR62032218	vernalization	AT1G57820	AT1G57820	.	39.9262	25.185	13.9318	8.92004	2.13499	25.7621
AUR62032368	gibberellin	.	AT4G21690	.	0	0.820428	0	0	0	0.300004
AUR62032528	photoperiod	AT1G12910	AT1G12910	AT3G26640	9.2916	10.7864	4.30408	9.47321	3.93213	8.19189
AUR62032799	photoperiod	.	.	AT1G69570,AT5G39660	7.91553	11.8649	1.11063	2.6573	10.3156	5.08236
AUR62032816	flower development	AT1G69490	AT1G69490	AT1G69490	11.9194	71.8112	1.10145	17.462	3.22005	0.295045
AUR62032954	photoperiod	.	.	AT5G08330	32.0381	33.2833	34.167	31.081	31.8785	83.7338
AUR62033197	other	AT4G02560	AT4G02560	.	9.23841	6.12218	3.50213	7.70029	5.1628	4.15755
AUR62033226	photoperiod	.	AT4G30200	AT4G30200,AT5G57380	13.0052	11.2377	5.25959	11.8546	3.55931	4.5006
AUR62033231	photoperiod	AT5G57360	AT5G57360	AT2G18915,AT5G57360	12.5824	6.16102	10.9735	20.0978	8.78122	8.15329
AUR62033383	integrators	AT2G45660	AT2G45660	AT3G61120	35.2384	47.8488	22.9603	8.23616	116.936	82.005
AUR62033385	other	.	AT2G45650	.	37.3947	14.3683	0	8.85216	0.827036	0.202078
AUR62033386	flower development	AT2G45640	AT2G45640	.	15.787	17.694	4.31689	7.82668	5.44625	6.60779
AUR62033388	gibberellin	AT4G25420	AT4G25420	.	0.357876	1.50201	0.410078	0.511909	0.56196	5.9043
AUR62033391	vernalization	.	AT3G24440	AT3G24440	12.0647	7.77738	3.97567	8.96708	4.29249	4.05412
AUR62033450	photoperiod	AT2G26710	AT2G26710	.	14.6063	15.3258	1.23977	15.2829	2.26527	0
AUR62033497	flower development	AT2G27550	AT2G27550	.	0	0	0	0	0	0
AUR62033889	integrators	AT1G65480	.	.	0.793021	0	0	0	0.830169	0.60853
AUR62033965	other	AT2G19520	AT2G19520	AT2G19520	45.1192	41.624	12.3632	28.2942	15.7443	27.765
AUR62034165	flower development	.	AT3G05690	.	17.4353	21.1085	1.38313	47.9607	7.8624	9.77703
AUR62034225	photoperiod	.	AT4G27430	AT4G27430	7.79871	7.49653	13.8945	12.6667	9.16478	22.8179
AUR62034318	photoperiod	AT1G71692	AT1G71692	.	1.8861	1.97901	1.08061	0.674474	3.94891	11.5785
AUR62034421	flower development	AT1G74660	AT1G74660	.	4.15392	0	0	4.15926	0	0
AUR62034423	flower development	AT1G74660	.	.	0	0	0	0.988339	0	0
AUR62034427	photoperiod	.	AT5G39660	.	1.08828	1.42735	0.779388	0.972926	0.284814	0.835098
AUR62034483	gibberellin	.	AT1G79460	.	0.510317	0	0.292378	0.0912452	0.267111	0.293697
AUR62034559	flower development	AT3G54340	AT3G54340	.	407.379	341.213	2.02958	265.264	1.85418	18.4845
AUR62034591	gibberellin	AT3G63010	AT3G63010	.	19.2692	28.415	2.08864	11.3604	8.17778	2.19798
AUR62034764	vernalization	AT3G26744	AT3G26744	.	25.3588	24.7515	11.9385	15.4654	10.4952	14.9338
AUR62034836	photoperiod	AT3G48590	AT3G48590	AT3G48590	19.7615	17.4293	27.5667	15.3625	37.7767	18.2409
AUR62034894	photoperiod	AT1G22770	AT1G22770	.	10.4545	9.80251	18.6574	44.9264	10.6183	11.2313
AUR62034924	photoperiod	AT5G64813	AT5G64813	.	8.7403	12.0367	4.06868	6.54412	5.57561	6.07816
AUR62034933	vernalization	.	AT1G71800	AT1G71800	8.67854	6.9574	6.92759	10.3914	5.51229	8.67985
AUR62035217	photoperiod	.	AT5G24930	.	139.8	294.329	126.481	92.4823	256.886	193.727
AUR62035279	photoperiod	AT1G13260	AT1G13260	AT1G13260,AT1G25560	1.36168	0.714373	30.0357	20.0862	5.52366	4.44079
AUR62035325	gibberellin	AT5G25900	AT5G25900	.	4.68461	3.74503	2.04493	3.58977	1.40116	3.25241
AUR62035923	gibberellin	AT5G25900	AT5G25900	.	3.82429	5.97232	2.0382	7.37853	1.76896	4.77725
AUR62036007	photoperiod	.	AT5G02810	.	33.4972	24.3687	19.0637	32.3424	21.0398	20.3064
AUR62036157	flower development	AT1G30950	AT1G30950	.	2.15199	1.29028	0	0	0	0.235906
AUR62036449	photoperiod	AT4G14540	AT4G14540	.	70.3268	101.037	53.9301	47.5897	71.3559	124.121
AUR62036481	vernalization	AT1G17760	AT1G17760	.	6.65028	6.53621	5.69113	4.99713	2.5556	4.32798
AUR62036678	gibberellin	AT3G63010	AT3G63010	.	0.558883	0.469129	0	0.719487	0.117013	0.171545
AUR62036988	gibberellin	AT3G11540	AT3G11540	AT3G11540	11.1559	10.6953	3.6338	9.88232	4.09044	5.99675
AUR62037093	vernalization	AT1G17760	AT1G17760	.	5.76132	6.1381	8.633	5.00801	5.84562	5.16916
AUR62037153	photoperiod	AT5G48300	AT5G48300	.	42.0293	46.1093	64.5575	37.9572	75.0208	31.9921
AUR62037171	photoperiod	AT3G04910	.	.	7.90782	12.7393	14.0038	12.7396	24.4167	8.4586
AUR62037187	other	AT5G13480	AT5G13480	.	10.7158	8.22292	5.58963	6.17693	4.43687	6.19781
AUR62037192	other	.	AT5G13480	.	5.64306	10.2631	2.37094	2.82516	3.54444	3.89722
AUR62037193	other	AT5G13480	.	.	5.50941	9.35935	2.10435	4.50326	1.9225	2.41582
AUR62037195	photoperiod	AT5G59560	AT5G59560	.	8.7545	6.82367	4.29921	7.33461	6.02244	8.25333
AUR62037363	photoperiod	AT4G03400	AT4G03400	.	2.97564	5.35235	4.38388	0.152014	2.78128	0.733943
AUR62037402	flower development	AT3G16640	.	.	11.785	8.72859	6.61964	7.89157	6.28949	7.75775
AUR62037741	photoperiod	AT4G14110	AT4G14110	.	28.5737	33.0561	10.4941	21.222	10.546	18.9746
AUR62037841	gibberellin	.	AT3G26790	AT3G26790	0.432111	0.906789	0	0	0	0.497375
AUR62037903	flower development	.	AT5G03790	AT5G03790	2.07971	4.84922	0	0	0	0
AUR62038028	flower development	.	AT5G17690	.	13.4722	20.6382	7.56428	11.7551	6.34646	10.4413
AUR62038105	photoperiod	.	AT3G22380	AT3G22380	19.456	16.389	14.9673	24.5309	16.16	13.1774
AUR62038133	other	AT2G19520	AT2G19520	.	13.3731	14.193	1.76135	2.30866	0.965483	5.89765
AUR62038270	gibberellin	.	AT2G39540	AT2G14900	18.8118	19.1017	1.3907	13.8883	8.25837	0
AUR62038483	photoperiod	AT5G04240	AT5G04240	.	5.27714	4.21405	2.19401	3.90783	1.66219	2.22182
AUR62038630	photoperiod	.	AT3G22380	.	32.1349	30.3725	21.6295	39.9578	30.4086	20.3096
AUR62038694	gibberellin	.	AT4G21690	.	0	0	0	0	0	0
AUR62038695	gibberellin	.	AT4G21690	.	0	0	0	0	0	0.322594
AUR62038720	other	AT1G30960	AT1G30960	.	2.15833	2.51626	0	0.857579	0.251048	3.86448
AUR62038762	other	AT5G10625	AT5G10625	AT4G31380,AT5G24860	0	0	0	0	0	0
AUR62038818	vernalization	AT4G29830	AT4G29830	.	15.4092	13.3698	8.3191	8.90134	4.03275	12.7339
AUR62038875	photoperiod	AT3G04680	AT3G04680	.	15.1061	7.59021	4.63213	7.6084	4.00911	7.51016
AUR62039206	photoperiod	AT3G15354	AT3G15354	.	9.96941	13.2597	9.09062	7.33101	26.532	10.0744
AUR62039216	flower development	AT2G27550	.	AT2G27550	0.704908	0.986171	0	0	0	0.180305
AUR62039217	flower development	AT2G27550	AT2G27550	.	0	0	0	0.166186	0	0
AUR62039258	other	AT4G16280	AT4G16280	.	12.4826	9.80394	4.26593	9.65853	5.57846	6.88989
AUR62039279	photoperiod	AT2G18790	AT2G18790	.	14.725	12.4706	7.47226	10.569	3.46832	17.1104
AUR62039431	flower development	.	.	AT1G70170	5.09499	1.61998	39.9826	8.83382	0.969755	152.714
AUR62039523	gibberellin	AT2G01570	AT2G01570	AT2G01570	39.6141	41.2236	25.8675	38.7335	40.4472	47.3045
AUR62039621	vernalization	.	AT1G07980	AT1G07980	16.417	26.2648	5.77389	9.53271	5.27492	13.5956
AUR62039674	flower development	AT5G60910	AT5G60910	AT3G02310,AT5G60910	162.707	248.322	3.47675	290.244	131.419	232.538
AUR62039675	flower development	AT5G60910	.	.	96.9248	111.869	1.11063	259.26	94.3625	81.8135
AUR62039713	photoperiod	AT5G64813	.	.	2.57275	1.34974	0.368503	0.230005	0.673317	0.987109
AUR62039797	flower development	AT1G74660	AT1G74660	.	0.775399	0	0	1.6637	0	0
AUR62039798	flower development	AT1G74660	.	.	5.52759	2.89993	1.58347	3.95335	0	0
AUR62039802	photoperiod	.	AT5G39660	.	1.73283	1.98347	0.361017	0.450665	0.164909	0.604409
AUR62039841	gibberellin	AT1G74670	.	.	1109.1	1167.65	903.893	4291.02	574.002	817.126
AUR62039923	photoperiod	AT1G62750	AT1G62750	AT1G62750	35.2884	34.0548	302.962	26.4428	183.906	29.7221
AUR62039984	photoperiod	.	AT5G57660	AT5G57660	10.4774	13.9917	36.2354	12.6708	41.6792	25.7277
AUR62040014	photoperiod	.	.	AT4G15090	0.258466	0	0	0	0	0
AUR62040019	photoperiod	AT2G32950	.	.	4.94647	3.77462	0.0736102	0.459446	1.07598	1.52814
AUR62040157	flower development	AT5G03790	AT5G03790	.	3.30565	10.02	0.42087	0	0	0
AUR62040183	gibberellin	AT4G02780	AT4G02780	.	0.360185	0.377926	0.412724	0.515211	0.188529	0.690976
AUR62040202	photoperiod	.	AT2G25930	AT2G25930	0	0.161581	1.94105	0	0.0806048	0
AUR62040255	other	.	.	AT4G37580	17.3023	17.6358	0.424845	5.65698	0.129377	0.284508
AUR62040293	photoperiod	.	AT5G57660	AT5G57660	21.9405	28.4	42.763	23.7579	62.4651	31.6269
AUR62040372	vernalization	.	AT4G15880	.	25.5974	19.2156	11.6848	22.9214	10.3482	17.0872
AUR62040579	flower development	AT1G76710	AT1G76710	.	7.98138	6.18425	2.39192	5.09357	2.31376	3.95741
AUR62040660	photoperiod	AT5G48150	.	.	4.7819	2.82231	19.8629	4.59567	8.76032	12.6136
AUR62040712	photoperiod	.	AT3G46640	AT3G46640	15.7664	12.4751	5.62718	19.225	7.30548	11.7018
AUR62040919	photoperiod	.	.	AT3G04510,AT5G28490	2.97867	1.78593	4.87593	0.304336	1.33637	20.5713
AUR62041079	gibberellin	.	AT3G26790	AT3G26790	5.03158	2.2954	0.250675	0	0.229012	0.16787
AUR62041150	other	AT5G54510	.	.	81.1577	39.1611	4.23214	127.975	6.8171	3.50541
AUR62041504	vernalization	.	AT4G15880	.	15.3657	9.48385	7.37942	13.333	5.20412	7.54276
AUR62041615	photoperiod	.	AT5G02810	.	38.0344	32.2559	25.3266	46.1397	23.3729	19.7156
AUR62041687	vernalization	AT3G26744	AT3G26744	.	0	0	0	0	0	0
AUR62041706	vernalization	AT1G57820	AT1G57820	.	25.1165	16.8394	11.6776	6.4278	1.42806	18.7807
AUR62041890	vernalization	AT4G29830	AT4G29830	.	19.2127	9.27956	5.76589	12.9776	3.99061	13.3389
AUR62041928	photoperiod	.	.	AT1G62750	22.4872	20.6074	111.259	17.8699	112.411	21.8483
AUR62042387	photoperiod	.	AT2G37678	.	11.7995	8.48964	8.11242	15.6726	9.88181	13.9697
AUR62042408	photoperiod	.	AT3G01460	.	7.30317	7.29799	3.48686	7.93852	2.82147	3.98072
AUR62043053	photoperiod	.	AT2G25930	AT2G25930	5.00303	6.46087	1.32295	5.11956	3.14243	3.13035
AUR62043193	vernalization	AT1G61040	.	.	11.9123	9.13107	7.60147	12.2439	7.61662	22.0589
AUR62043270	other	.	AT4G02560	.	7.09299	6.40203	3.05878	5.29112	2.63476	5.61843
AUR62043310	integrators	AT5G61850	AT5G61850	.	0.230316	0.966643	0	0	0	0.35347
AUR62043727	photoperiod	AT5G63980	AT5G63980	.	5.66659	6.1064	6.84414	7.6674	5.29073	8.22651
AUR62043747	flower development	.	AT2G22540	.	0	0.841646	0	0.573691	0	0
AUR62043831	other	AT1G30960	AT1G30960	.	0	0	0.326389	0	0	0
AUR62044066	photoperiod	.	AT4G31500	.	0	0	0	0	0	0
AUR62044068	photoperiod	.	AT4G31500	.	0	0	0	0	0	0
AUR62044071	gibberellin	AT4G02780	AT4G02780	.	1.00171	1.4014	0.956522	1.31345	0.262159	1.21706
AUR62044212	integrators	AT5G61850	AT5G61850	.	11.9523	12.9455	0.220898	1.10301	0.605427	0.14793
AUR62044373	flower development	.	.	AT1G69490	0.153376	0.64372	0	0	0	0.117694
AUR62044382	vernalization	.	AT4G32980	.	0	0	0	0	0.159625	0
AUR62044726	gibberellin	AT3G63010	AT3G63010	.	0.366223	0	0.419643	0.261924	0.127793	0.0936746
AUR62044736	vernalization	AT1G79280	.	.	0	0	0	0	0	0
