# Supplementary material for: Analysis of the quinoa genome reveals conservation and divergence of the flowering pathways
Source: Funct Integr Genomics. 2019 Sep 12;20(2):245–58. doi: 10.1007/s10142-019-00711-1 (PMC7018680; doi:10.1007/s10142-019-00711-1)
Supplement: Supplementary file 3 — (XLSX 40 kb) [file 10142_2019_711_MOESM3_ESM.xlsx]

## Sheet: quinoa.specific.genes
Table 2. Quinoa specific genes.
Gene	Apical	Lateral	Seedling	Flower	Leaf	Stem
AUR62000329	1.29602	1.04605	0.114236	1.42603	0.834913	0.382505
AUR62000368	8.98234	0	0	0.494169	0	0
AUR62000408	1.16841	1.56031	0.121713	0.151936	0.0555973	0.774325
AUR62000620	1.46302	1.53508	0	0.732448	0.612619	0.224531
AUR62000856	1.40824	0	0	0.335725	0.3276	0.120069
AUR62000926	0.827968	0	0.135534	5.83706	0	0.272292
AUR62000942	1.02929	1.29599	0	0.294461	0	0.157967
AUR62001000	2.82153	0.789468	0.21554	1.34531	0.984567	0.721707
AUR62001043	3.58899	0.836836	0	0	0	0.306004
AUR62001064	2.12392	7.00396	0	0.651014	0	0.465658
AUR62001122	1.18784	0.623176	0.340278	0.424775	0	0
AUR62001236	154.576	383.69	0	61.5154	0	0.40163
AUR62001361	5.16932	8.6783	0	0.369712	0	0
AUR62001365	1.58604	3.32833	0	0	0.237191	0.347732
AUR62001483	1.73868	1.28776	0.234388	0.146295	0	0.313927
AUR62001540	9.12584	3.94279	0	0.383932	0	0
AUR62001559	2.10721	0.780354	0.568137	1.06382	0.77856	0.85605
AUR62002104	0	0	0	1.36743	0	0.733571
AUR62002116	1.03642	0.966643	0.527823	0.823616	0.361658	0.35347
AUR62002383	1.00411	0	0.287645	0	0.788362	0
AUR62002526	0.766878	0	0	1.09695	0	0
AUR62002529	0.430777	0	0	1.54047	0	0
AUR62002544	2.2313	6.78142	0	0.605317	0.322182	0.885623
AUR62002621	2.25116	0.787346	0	1.07336	0.392768	0.287907
AUR62002631	2.4113	1.78593	0.162531	0.405781	0.445456	0.870743
AUR62002725	1.19861	0.838433	0	0.285751	0	0.306588
AUR62002778	1.32295	0	0	0.591364	0	0
AUR62002833	1.19976	1.39872	0.152751	0.476706	0.279102	0.102294
AUR62002986	1.3819	0.966643	0	0.329446	0	0
AUR62002989	5.70846	9.5834	0.654113	5.10338	0.298793	0.985595
AUR62003218	0	3.7075	0	2.52714	0	0
AUR62003318	2.49235	2.76894	0.167994	0.838842	0	0.562507
AUR62003436	1.15243	2.14967	0	0	0.268091	0.393032
AUR62003451	1.44956	0.869118	0	0.148104	0	0.476712
AUR62004200	1.33179	0.558956	0.305211	0.952502	0	0
AUR62004261	10.4679	27.8248	0.799653	1.99644	0	0
AUR62004675	0.447345	0.938759	0.256299	41.9125	0	0.343274
AUR62004823	1.10333	0	0.948205	1.18366	0	0.634988
AUR62004846	3.54468	2.32455	0.507716	0	0	0.340004
AUR62004858	1.2844	0	0	0	0	0
AUR62004963	0.840794	1.76441	0.963437	2.40535	0	0.645189
AUR62005233	1.92876	2.57569	0.200918	0.501619	0.36711	0.672747
AUR62005431	1.17287	0	0	0	0	0
AUR62005960	0.546422	0.491431	0.26834	1.3399	0.326867	0.1198
AUR62005999	1.09921	1.41951	0.0968884	0.120948	0	0.129767
AUR62006161	1.03771	2.17764	0	0	0	0.199073
AUR62006323	1.36168	4.28624	0.390074	1.70428	0	0.783668
AUR62006503	1.56958	0.506735	0	0.259054	0	0.741186
AUR62006719	1.28047	0	0	2.7474	0	0
AUR62007277	2.96476	0.478583	0	0	0	0
AUR62007324	2.09739	2.80089	0.218484	0.545477	0.199603	0.292627
AUR62007674	0	0	0	1.21734	0	0
AUR62007710	1.36301	1.14411	0.937093	0	0	0.836729
AUR62007715	223.315	146.446	0	0	0	0
AUR62007787	1.09899	0	0	0.393001	0	0
AUR62007797	1.64731	0	0	0	0	0
AUR62008111	2.23513	4.69045	0	0.17762	0	0.190572
AUR62008375	1.57887	0.662653	0.723667	0.225842	0.66113	0.484621
AUR62008400	1.2844	1.79689	0.981169	0.306203	0	0
AUR62008791	1.55195	0.977033	0.177832	0.110996	0.162464	0.357269
AUR62008841	1.72311	0	0	0	0	0.661119
AUR62009138	3.63468	0.762742	0	0	0	0
AUR62009250	0	0.70747	0.386306	1.92893	0.705844	0.258699
AUR62009352	16.5425	0.189697	0.103582	0.0646517	0.0946306	0
AUR62010101	1.02126	0.714373	0	0.730406	0	0.522446
AUR62010191	4.53608	1.83058	0	0	0.547911	0.133877
AUR62010353	1.09899	0	0	0	0	0.281106
AUR62010890	1.34722	0	0	0	0	0
AUR62011072	1.19633	0	0	0.855619	0	0
AUR62011176	1.02794	0.838891	0.196314	0.204219	0.119566	0.175289
AUR62011277	1.72075	1.50459	0.328624	0.307671	0.750563	0.220071
AUR62011435	1.19976	2.09809	0	0.143012	0	0.15344
AUR62011457	1.8861	3.39258	0	1.15624	0.56413	0.827037
AUR62011638	4.20397	0	0.192687	0	0	0.129038
AUR62011651	191.82	118.077	0	0	0.382486	0
AUR62011652	4.237	7.32232	0	0	0	0
AUR62011655	3.40908	4.62905	0	0	0	0
AUR62011930	6.39704	1.22039	0	0	0	0.892511
AUR62012214	9.6969	11.6757	0	0	0	0.121983
AUR62012496	1.29233	1.80798	0	0	0	0.661119
AUR62012501	1.01139	0	0	0	0	0
AUR62012545	1.83647	1.28462	0	0.437817	0	0.469743
AUR62012630	0.843844	2.12498	0.483466	3.25901	0.265012	0.971294
AUR62012698	1.80926	0.542394	0.296168	0	0	0.793343
AUR62012846	1.37735	0.481732	0	0	0	0
AUR62012910	0.536814	0	0	1.15179	0	0
AUR62012976	1.47139	0.882207	0.963437	0.902008	0.660134	0.322594
AUR62012996	1.00774	0	0	0.900922	0	0
AUR62013201	1.03642	0	0	0.0823616	0.120553	0
AUR62013226	1.68159	7.41054	0.385375	1.56348	0.528107	0.645189
AUR62013266	4.65239	1.62718	0	1.10914	0	0
AUR62013270	1.02878	1.07946	0	1.10369	0	0
AUR62013317	2.68407	1.65663	0	1.46797	0.826412	0.848088
AUR62013412	3.1963	0	0	0	0	0
AUR62013428	10.941	8.6875	0	0.211488	0.309554	0.907639
AUR62013504	1.04158	0	0.265225	0.496628	0.484609	0.62165
AUR62013518	1.58604	0	0.454348	0	0	0.912796
AUR62013536	1.75931	1.84596	0.335988	0.419421	0	0.675008
AUR62013880	1.60632	1.49817	0.613544	0.12765	0.747364	0.958708
AUR62013889	2.44863	1.71282	0	0	0	0
AUR62014003	1.10771	0.774849	0	0	0.386534	0
AUR62014051	6.00309	6.29877	0.343937	0.322007	0	0.230325
AUR62014079	2.04052	0.856412	0	0.291878	0	0
AUR62014116	2.20145	2.30988	0	0.157448	0	0
AUR62014153	6.32562	2.99744	0	0.145939	0.213611	0.939485
AUR62014202	1.33107	2.79326	0.435778	0.951983	0.19906	0.875488
AUR62014274	4.08656	4.61768	0.720408	1.34895	0	0.723658
AUR62014334	13.1362	6.89159	0	0.293595	0.214867	0.315004
AUR62014450	0	0	0	1.2908	0	0
AUR62014458	0.29823	0.625839	0	24.9556	0	0
AUR62014922	13.8418	13.3133	0	4.94986	0.30188	0.442568
AUR62014923	1.64027	2.19044	0	0.746534	0.1561	0.114425
AUR62014964	0.515659	0.360705	0	1.1064	0.359876	0
AUR62015023	1.71605	2.40076	0	1.22732	0	0.87788
AUR62015157	1.15795	0.485995	0	0	0	0.355425
AUR62015251	1.13166	0.791602	0	0.26979	0.394891	0.289463
AUR62015284	6.3926	3.35373	0	2.66701	0	0.408784
AUR62015650	1.26883	2.21888	0.969276	0.302492	0.442757	0.811374
AUR62015661	1.03642	0.483321	0.131956	0.0823616	0.48221	0.265102
AUR62015662	26.1104	1.99247	0	0	0	0
AUR62015725	2.09745	1.83752	0.303341	0.990357	0.405031	0.671923
AUR62015729	3.01544	0	0	1.54047	0.450956	0.991679
AUR62015776	0.796037	1.11366	0.608101	1.89776	0	0.814459
AUR62015907	1.0904	0	0.356988	6.23889	0.326138	0.119533
AUR62015936	1.32505	0.463438	0.506109	0.315893	0	0.338928
AUR62016200	1.08195	0	0	0	0.283158	0.415121
AUR62016213	2.50513	1.12651	0	0	0	0.137309
AUR62016265	2.07177	1.14411	0	2.88549	0	0.334692
AUR62016267	1.09726	0.921046	0.251463	0.470859	0.229732	0.168398
AUR62016301	4.16336	3.32833	0.227174	0.425379	0.622627	0.304265
AUR62016304	1.39144	0.673833	0.122646	0.612406	0.224095	0.410665
AUR62016308	1.25579	0.376469	0	0	0	0
AUR62016461	1.97974	2.07725	0.283565	0.530969	0	0.379792
AUR62016574	1.29633	3.62715	0	0.463571	0.452352	0.663166
AUR62016687	1.1736	0.547293	0.522974	0.746102	0.819052	0.350222
AUR62016744	0.0958597	0	0	2.53669	0	0
AUR62016907	4.39596	1.15312	0	0.786002	0.287618	0.210829
AUR62016964	3.78357	3.52883	0.481718	1.50335	0.440089	0.645189
AUR62017254	1.08195	0.378414	0.206629	0.257939	0.188772	0.553495
AUR62017539	1.07639	0	0.205566	0	0	0
AUR62017659	0.709206	0.297655	0.650124	1.62313	0.593942	0.326528
AUR62017988	1.8861	1.31934	0.720408	0.44965	0.658152	0
AUR62018082	1.03642	2.89993	0.395868	0.247085	0	0.795307
AUR62018177	1.50077	4.72408	0.859841	0	0.785536	0
AUR62018222	2.70139	2.36204	0.257952	0.322007	0.235661	0.863721
AUR62018304	1.92323	2.30624	0	0	0	0.421659
AUR62018682	1.97651	1.91433	0.348432	0.978649	0.477483	0.233336
AUR62018756	0.565068	0	0.323746	2.22276	0.887306	0
AUR62018933	1.78025	0.747175	0.135995	0.0848828	0	0.637508
AUR62019449	1.49541	3.13814	0.57118	0.356508	0	0.76501
AUR62019602	1.3819	1.44996	0	0.247085	0	0.795307
AUR62019618	0.509386	0	0	1.09294	0	0
AUR62019630	1.73023	6.35408	0	0.515611	0.754699	0.553209
AUR62019887	3.84056	0.982862	0	0.13399	0	0.0718801
AUR62020217	1.33689	1.68329	0	0	0	0
AUR62020274	1.48481	1.24635	0.170139	2.01768	0.466308	0
AUR62020437	1.43888	0	0	0	0	0
AUR62020480	1.9385	1.01699	0	0.346605	0	0
AUR62020542	1.85507	0.185375	0.101222	0.0631786	0.0924745	0.135571
AUR62020546	2.20376	3.08308	0	0	0.768998	0
AUR62020643	9.66266	0.751007	0	1.02382	0.37464	0.823856
AUR62020760	3.12941	3.28355	0.358589	3.80488	0	0.480275
AUR62021040	2.91675	0.226697	0	0	0	0
AUR62021114	1.04158	0	0	0.744942	0	0
AUR62021960	2.43439	0.851432	0.232457	0.14509	0	0
AUR62021962	5.4734	0.957166	0.522649	0	0	0.350004
AUR62022032	0.167754	1.40814	0	1.19979	0	0
AUR62022123	2.53767	6.65665	0	1.36121	0	0.486824
AUR62022143	2.19641	5.0282	0.343199	0.0714036	0	0
AUR62022230	1.23671	1.11225	0	0.126357	0	0.271143
AUR62022335	2.83682	1.19062	0	0	0	0
AUR62022388	1.30441	0	0.747339	0.932918	0.682756	0.500474
AUR62022494	2.26158	0	0	0.23107	0.338217	0.991679
AUR62022511	1.06952	0	0	0	0.559807	0.41035
AUR62022531	1.18784	2.18112	0	0.637163	0.466308	0.797563
AUR62022800	1.78938	0.938759	0	0.959829	0	0
AUR62023131	4.49763	1.52231	0	0.622592	0	0.55666
AUR62023471	6.50736	2.82533	0.257123	1.76534	0	0.172189
AUR62023561	44.9834	27.4789	0	0	0	0
AUR62023563	25.6684	33.6658	0.919141	16.0633	0.419855	0.615525
AUR62023582	1.84087	0	0	0.119691	0	0.128419
AUR62023592	4.9145	0	0.112627	0.0702973	0	0
AUR62023625	2.05118	0.860887	0.626769	0.489005	0.715756	0.314798
AUR62023650	1.20841	0.633967	0	0	0	0.231821
AUR62023725	1.58604	1.10944	0.100966	0.126038	0.368964	0.270458
AUR62023753	2.06467	0	0	0	0	0.633736
AUR62023813	0.802136	0	0	2.29476	0	0
AUR62023873	1.13473	0	0	0	0	0
AUR62023950	2.12392	0	0.69535	2.17005	0.952889	0.465658
AUR62023997	1.61541	0.677992	0.37021	0.69321	0.338217	0.24792
AUR62024060	1.95661	2.05299	0	0.466459	0.682756	0.250237
AUR62024138	2.44007	1.0241	0.559198	5.23543	0.510873	0.37448
AUR62024139	1.39572	1.80242	0.246047	0.61429	0.337176	0.411928
AUR62024347	0.82101	2.58435	0.470384	1.17438	0	0.315004
AUR62024471	1.99388	1.39473	0	0	0	0
AUR62024497	1.00492	0.234314	0	0.159716	0	0.171362
AUR62024559	3.18657	2.00611	0.730276	4.786	0.667168	0.489047
AUR62024613	1.66768	1.88442	0.88197	0.733987	0.67146	0.78751
AUR62024741	2.62353	0	0	0.750543	0	0
AUR62024775	5.10063	1.4596	0.265665	0.497453	0.485414	0.533728
AUR62024787	2.00205	7.20228	0	1.43188	0.299405	0
AUR62024927	1.10382	1.80163	0.140536	0.438586	0.385175	0.282341
AUR62025027	2.35763	0.494751	0	0.337237	0.493614	0.180914
AUR62025078	1.08195	0	0	0	0	0
AUR62025108	3.9041	1.70683	0.931996	0.930743	0.851455	0.499307
AUR62025146	0.865114	0.60515	0	1.03122	0.905639	0
AUR62025407	1.65651	2.94141	0.876065	0.273402	0.400179	0.684458
AUR62025451	2.05253	0	0	0	0	0
AUR62025580	1.01729	1.28087	0	0.145513	0	0
AUR62025636	1.57264	1.23758	0.225254	0	0	0.150847
AUR62025775	2.27563	0.530603	0.579458	1.08502	0.264691	0.970121
AUR62025782	1.50617	0	0	0	0	0.385257
AUR62025895	1.17948	0.82505	0.225254	0.140595	0.411577	0.22627
AUR62025910	0.772537	0	0	1.47339	0	0.197604
AUR62026003	0	0	0	1.09695	0	0
AUR62026077	1.48481	1.55794	0.340278	1.06194	0.310872	0.113938
AUR62026090	1.66952	1.75175	0	0.119405	0	0
AUR62026130	3.82697	4.72408	0.257952	0	0.235661	0.690976
AUR62026242	2.84313	3.25436	0	0.184856	0	0
AUR62026267	2.63795	2.01301	0.549589	0.171516	0	0.920115
AUR62026325	1.25967	0	0	0	0	0.386647
AUR62026345	1.88187	0.658186	0	0	0	0.120339
AUR62026348	1.87596	0.787346	0	0	0	0
AUR62026406	1.72311	0	0	1.23237	0.300637	0.440746
AUR62026474	3.91323	9.5806	0.747339	1.39938	0.682756	0
AUR62026578	1.91851	1.0065	0	0.171516	0.753143	0
AUR62026640	1.44385	0	0	0.344214	0	0
AUR62026642	4.33453	2.27401	0	0	0	0
AUR62026645	1.1631	0.488155	0	0	0	0
AUR62026648	1.28835	0.901208	0	0	0	0
AUR62026652	1.18281	1.65476	0	0	0	0.302546
AUR62026653	1.35507	1.42181	0	0	0	0
AUR62026988	0.888992	0	0	1.58953	0	0.113696
AUR62027143	1.96028	1.64546	0.898486	1.1216	0.41042	0
AUR62027239	1.10333	0	0	0	0	0
AUR62027248	1.12558	0	0	4.02509	0	0.43186
AUR62027341	1.51708	3.82034	0	0	0	0.931316
AUR62027345	1.14029	0.478583	0	0.163108	0.238741	0.525007
AUR62027351	1.65034	0	0	0	0	0.180914
AUR62027375	1.0163	1.06636	0.776362	0.969148	0.354635	0.129977
AUR62027423	1.87345	0	0	0.669948	0	0.718801
AUR62027432	1.1136	0.77897	0	1.06194	0	0.284844
AUR62027434	1.10771	0.929818	0	0	0.23192	0.170002
AUR62027522	1.67486	0	0	0.798578	0	0
AUR62027559	1.34204	0.469379	0	0.159971	0.23415	0
AUR62027565	1.21016	2.96279	0.462227	0.288503	0.633424	0.928624
AUR62027674	1.29834	2.04344	0	0.232145	0	0
AUR62027812	1.24618	1.74341	0.951967	2.37672	0.43485	0.637508
AUR62027944	1.65034	0.494751	0	0.505856	0	0
AUR62027996	3.26418	2.59824	0.515905	2.01254	0	0
AUR62028004	1.33349	0	0	0.317905	0	0
AUR62028047	1.11657	1.17157	0.639722	0	0	0.428405
AUR62028319	1.26883	0	0	0.226869	0	0
AUR62028368	3.27853	0	0	0.669948	0	0.718801
AUR62028432	1.91194	0	0	0	0	0.733571
AUR62028443	2.90774	0	0.277657	0.519907	0.253663	0.37188
AUR62028613	0.553856	2.32455	0.634645	4.75344	0.5798	0.425005
AUR62028674	2.04584	0.954048	0	0.162577	0.118982	0.174432
AUR62028977	2.08316	4.37153	0	0.744942	0	0
AUR62029193	1.03973	1.039	0.283665	0.584273	0.388727	0.588886
AUR62029408	1.13605	4.42745	0	0.812506	0	0.249073
AUR62029566	1.36835	0.28715	0.313589	0.39146	0.429734	0.735009
AUR62029604	1.04941	1.65165	0	0.562907	0.274642	0.603955
AUR62029626	1.10333	0.578839	0	0	0.288754	0.423325
AUR62029659	1.29233	0	0	0.154047	0	0.33056
AUR62029716	1.87596	0	0	0.268339	0	0.575814
AUR62029749	1.10771	2.32455	0	1.58448	0.5798	0.425005
AUR62029838	1.22003	0	0	0	0.255437	0.56172
AUR62029908	1.11657	1.75736	0.639722	1.7968	0	0.214203
AUR62029923	1.55418	0.383702	0.733306	0.392314	0	0.140307
AUR62029955	0.471526	0	0.540306	1.34895	0.493614	0.361829
AUR62030010	1.40273	0	0.401835	0.25081	0	0.269099
AUR62030053	1.05966	2.85904	0	0.541335	0.15847	0.696972
AUR62030058	1.954	0.585786	0.319861	2.39573	0.584439	0.428405
AUR62030157	1.50482	0.394734	0	0.403594	0	0.288683
AUR62030159	1.45387	0	0	0.346605	0.507325	0
AUR62030161	2.36118	1.1011	0	0.375271	0	0.603955
AUR62030373	2.09519	4.39677	0.184677	1.72902	0.168718	0.247347
AUR62030571	7.21344	4.22441	0.768897	0.359936	0.175613	0.51491
AUR62030603	1.15032	0	0	0	0	0.588469
AUR62030711	1.64417	2.68357	0	0	0	0.140185
AUR62030728	0.576743	2.4206	0	1.03122	0	0.221284
AUR62030854	0.640237	0.537418	0.29345	1.28212	0.134046	0.294774
AUR62030855	2.50228	2.33381	0	0.596547	0.291055	0.213349
AUR62031081	1.13988	0.531566	0.870765	0.543497	0.397758	0.388753
AUR62031158	12.5257	13.1426	0	0	0	0
AUR62031159	9.18235	2.56923	0	0	0	0
AUR62031200	3.15614	0.735911	0	0.25081	0	0.538198
AUR62031568	1.34852	0	0	0	0.176461	0
AUR62031611	1.655	0.578839	0	0	0.577509	0
AUR62031697	0.462158	1.93969	0.529571	2.97483	0	0
AUR62031775	14.4957	12.5163	0.173023	5.07571	0.0790352	0.695212
AUR62031788	26.8847	13.8044	0	0.409107	0	0
AUR62031912	2.09235	3.61596	0.141032	0.440133	0.257689	0.566674
AUR62032017	1.94525	0	0	0	0	0.186588
AUR62032063	1.11657	0	0	1.19787	0	0.856811
AUR62032171	5.64445	1.07681	0	0	0.537168	0.393755
AUR62032246	0	0	0	6.94128	0	0
AUR62032248	0	0	0	3.63591	0	0
AUR62032337	1.64202	2.41206	0	0	0	0
AUR62032382	4.81282	2.52494	0	0	0	0
AUR62032444	5.26163	0.581136	0	0	0.5798	0.212503
AUR62032518	1.8861	0	0	0	0	0
AUR62032542	1.54507	0	0.663918	0.13813	0	0.444609
AUR62032580	2.3262	3.90524	0.533102	0	0.487032	0
AUR62032628	1.74465	2.44077	0	0.831852	0	0.446256
AUR62032677	1.24618	1.30756	0	0	0	0.478131
AUR62032720	2.93218	1.23064	0	1.25826	0	0
AUR62032733	2.68407	0	0	0	0	0.343274
AUR62032791	1.64686	2.59197	0.235886	0.14723	0.862004	0.4739
AUR62032944	1.49075	0.195523	0.213525	0.932918	0.29261	0.786458
AUR62032968	1.53529	2.34314	0.799653	1.29769	0.876658	0.856811
AUR62032999	4.5678	4.26026	0	1.08897	0.796962	0.778919
AUR62033009	0.750386	0	0	1.61004	0	0
AUR62033058	2.00823	1.05357	0.57529	1.07722	0	0
AUR62033298	4.98471	8.55855	0.519255	1.29639	0	0.695463
AUR62033361	2.46718	0	0	0	0	0.540916
AUR62033493	1.30615	0.391568	0	0.133452	0	0
AUR62033559	1.06952	0	0	0.19123	0.279904	0.205175
AUR62033627	1.08348	1.0335	0.507895	0.598792	0.206224	0.680248
AUR62033639	1.38647	0	0	1.32215	0	0
AUR62033640	1.40508	0	0	0.167487	0	0.718801
AUR62033728	5.08855	4.57645	0	2.07963	0.253663	0.37188
AUR62033878	0.872323	1.37293	0.749674	1.40375	0.684889	0.334692
AUR62034116	0.847602	0	0.647492	2.22276	0.295769	0.867217
AUR62034181	3.67294	3.08308	0	1.57614	0.768998	0
AUR62034206	0.875973	1.83824	0	5.22083	0	0.224061
AUR62034254	0.479079	0.335118	0.548961	1.48477	0.167174	0
AUR62034271	1.19089	0	0.272919	2.21449	0.748002	0.731067
AUR62034293	1.17617	0.822732	0.598991	0.467332	0.547227	0.902539
AUR62034470	0	0	0	2.29476	0.839711	0.615525
AUR62034557	4.83664	7.24982	0	0.494169	0	0.530205
AUR62034789	1.2172	0.425716	0	0.14509	0	0.467012
AUR62034866	1.73381	1.51601	0.16556	0.413342	0.756261	0.443484
AUR62034901	1.24064	1.73566	0	0	0	0
AUR62034904	1.25176	1.31342	0	0	0	0
AUR62034905	1.265	1.32731	0	0	0	0
AUR62034984	1.64649	0.797349	0	0.452914	0	0.194376
AUR62035201	1.18281	1.24107	0	0	0.464332	0.567274
AUR62035236	0.861554	0.451995	0	6.00782	0	0
AUR62035299	1.03771	2.17764	0	0.278315	0	0
AUR62035449	1.04158	6.5573	0	1.48988	0	0.799264
AUR62035450	2.90774	2.03398	0	0.69321	0	0.743759
AUR62035510	1.3577	1.70949	0	0.194207	0	0.625105
AUR62035535	1.26883	0	0.726957	0.453737	0	0
AUR62035626	2.5576	0.383367	0	0	0	0
AUR62035745	1.72893	0.989503	0.180102	0.224825	0.164538	0.361829
AUR62035794	1.35947	1.9019	0	0.162049	0	0
AUR62035900	1.97507	0	0	0	0	0
AUR62035904	3.72191	7.81047	0.533102	0	0.487032	0
AUR62035907	1.19089	0	0	0.34069	0.249334	0.5483
AUR62035949	0.426825	0	0	1.52633	0.223409	0
AUR62035973	3.64893	2.8715	0.418119	1.17438	0.954965	0.700009
AUR62036064	1.02626	0	0	0	0	0
AUR62036087	0	0	0	1.08502	0	0
AUR62036118	1.97507	2.30262	0.251463	0.627813	0	0.505195
AUR62036132	1.67152	2.92308	0	0.298869	0.145818	0.961988
AUR62036177	1.57175	3.29834	0	1.12412	0.658152	0.964877
AUR62036258	2.23912	1.1747	0.213811	0.533809	0.390668	0.859102
AUR62036317	1.34886	1.34081	0.569437	1.06626	0.297273	0.108954
AUR62036354	1.90325	0	0	0	0	0
AUR62036360	1.58604	1.84907	0.403865	0.126038	0	0
AUR62036573	77.5399	30.3741	0	0	0.180382	0
AUR62036576	3.67294	5.13847	0	0.350253	0	0
AUR62036739	1.60797	0	0	0	0	0.493555
AUR62036895	5.89102	3.8038	0	1.94459	0.948764	0.695463
AUR62036896	2.46303	0	0	0.587189	0	0.945012
AUR62036990	0	1.62718	0	2.77284	0	0
AUR62037065	1.53939	1.61522	0	0.366993	0	0.295316
AUR62037236	1.31671	0.460523	0.754389	0	0.459464	0.505195
AUR62037265	1.1631	0.813591	0.444251	1.10914	0	0
AUR62037472	1.2032	1.26247	0	0	0	0.461644
AUR62037492	3.8065	1.33133	0.726957	3.6299	0	0.486824
AUR62037495	1.86451	2.23582	0	0.762002	0.278835	0
AUR62037573	1.2388	0.433273	0.473167	0	0.432277	0
AUR62037581	2.74567	0	0	0	0	0
AUR62037626	1.31671	0	0	0	0	0.505195
AUR62037631	1.04941	0	0	0	0	0
AUR62037682	1.90192	2.45612	0	2.19734	0.459464	0.898124
AUR62037760	1.64202	2.58435	0	0	0	0.315004
AUR62037804	2.69559	0	0.343199	0.428421	0	0.689494
AUR62037866	2.18081	0	0.208243	0.649884	0	0.697274
AUR62038168	2.09761	3.89395	0.0924454	1.21171	0.168913	0.309541
AUR62038345	1.95054	0	0.248339	0	0	0
AUR62038356	1.90464	0.479628	0	0.0544881	0.239263	0.233846
AUR62038390	1.19292	0	0	0.213295	0	0.228849
AUR62038391	1.66157	0	0	0	0	0
AUR62038444	1.48481	0	0	1.06194	0	0
AUR62038445	3.00154	0	0	0	0	0
AUR62038555	1.02626	0	0.58798	2.20196	0	0.393755
AUR62038638	1.46918	1.84985	0.168348	1.05076	0.1538	0.563691
AUR62038662	1.50077	0	0	1.61004	0	0
AUR62038735	3.93664	1.50201	0	0.255954	0	0.823856
AUR62038890	1.85272	3.88796	0.707657	1.76676	0.646503	0.4739
AUR62038967	1.97507	1.65788	0.150878	0.565031	0.275679	0.808312
AUR62039144	1.76673	0.926876	0	0.315893	0	0.677857
AUR62039194	1.7572	1.58036	0.57529	0	0.525574	0.963142
AUR62039403	3.63468	0	0	0	0	0.557819
AUR62039433	2.71013	0	0	0	0	0
AUR62039474	1.0904	0	0	0	0	0
AUR62039484	2.81395	4.72408	0	0	0	0.43186
AUR62039775	1.76673	1.23583	0.674812	1.05298	0.616497	0.677857
AUR62039781	1.0447	1.31539	0.239417	0.149434	0	0.160331
AUR62039786	0.276928	1.74341	0	1.58448	0.2899	0.637508
AUR62040057	1.45387	0	0	0	0	0.743759
AUR62040104	2.40641	0	0.919141	1.14738	0	0
AUR62040411	1.04158	2.73221	0	0.372471	0	0
AUR62040479	1.92071	1.34354	0	1.3737	0.670228	0.491291
AUR62040615	2.13319	3.19752	0	0.217952	0.319017	0.701537
AUR62040640	1.59926	0.610193	0.166594	0	0	0
AUR62040703	31.7913	0	0	8.31852	0.811721	0
AUR62040733	1.41595	0.848964	0.231783	0	0.211753	0.465658
AUR62040805	2.24512	0	0.214384	0	0	0
AUR62040945	0.477985	0	0	1.02557	0	0
AUR62040974	1.25902	1.13232	0	0.128637	0.188286	0.138017
AUR62041064	0.811464	5.10859	0	2.32145	0	0
AUR62041248	1.06815	0	0.815972	0.254648	0	0.273218
AUR62041325	2.36029	2.47655	0	0.168809	0.49417	0.543355
AUR62041338	1.07837	0.969844	0.176524	0.220358	0.161269	0.472854
AUR62041383	1.02626	0	0.58798	0	0.537168	0.393755
AUR62041429	1.22312	0.570385	0	0.145797	0.0711342	0.104286
AUR62041446	1.66157	0	0	0.59418	0	0.318754
AUR62041464	3.1085	3.91393	0.178096	55.4691	0.488117	0.715599
AUR62041466	0.441683	2.78063	0.506109	29.0622	0	0
AUR62041593	1.01877	0	0	0.364315	0	0.390881
AUR62041678	1.57412	0	0	0	0	0
AUR62041782	1.08195	0	0	0	0	0.415121
AUR62041867	1.03284	0.866974	0	0.221608	0	0.554792
AUR62041933	2.90774	1.01699	0	0.69321	0.507325	0.37188
AUR62041950	1.09196	0.937423	0.568743	0.567978	0.675472	0.380872
AUR62041958	0.918235	1.92693	0.526087	1.31345	0.480624	0
AUR62042030	0.830784	0.871705	0	2.9709	0	0
AUR62042133	2.20046	0	0	0	0.329076	0.723658
AUR62042223	3.22089	1.12651	0.615117	0.383932	0	0.411928
AUR62042372	1.66724	0	0.545838	0.511035	0.498668	0.913834
AUR62042455	2.46303	0.608082	0	0.414487	0	0.667067
AUR62042569	1.36389	0.954048	0.260473	0.325154	0.237964	0.523296
AUR62042633	0.718619	1.50803	0.41172	2.82677	0	0.643343
AUR62042639	2.37661	0	0.24757	1.08166	0.904704	0.497375
AUR62042703	0	0	0	3.74333	0	0
AUR62042841	1.01877	0	0	0	0	0.390881
AUR62042845	1.53898	1.67458	0.522506	1.30451	0.895036	0.918511
AUR62042867	1.13473	0	0.325062	0.405781	0	0
AUR62042885	3.50096	1.95915	0.267442	2.00312	0.488661	0.716397
AUR62043088	1.10771	0	0	0	0	0.340004
AUR62043100	2.25116	0	0	0.402509	0	0.43186
AUR62043114	1.18281	0	0.451781	0.563967	0.825478	0
AUR62043247	1.1136	0	0	0	0	0
AUR62043342	0	0	0	1.29639	0	0
AUR62043417	2.44863	0	0	0.437817	0.640832	0.469743
AUR62043461	2.14726	0	0	0.383932	0	0
AUR62043548	1.06543	0	0	0.381001	0.557671	0
AUR62043663	6.50453	1.38812	0	0	0.11541	0
AUR62043674	2.40641	0.561097	0	0.573691	0.279904	0
AUR62043988	1.32505	3.7075	0	0.315893	0.924745	0.677857
AUR62044048	1.22431	10.5624	0.467633	0.681048	0.854443	0.939485
AUR62044122	1.56237	4.37153	0.198919	0.372471	0.363457	0.932474
AUR62044438	1.90956	3.27865	0	0.744942	0.545185	0.266421
AUR62044688	1.02626	0	0	0	0	0.78751
